# Supplementary material for: Genetic architecture of tuber-bound free amino acids in potato and effect of growing environment on the amino acid content
Source: Sci Rep. 2023 Aug 25;13:13940. doi: 10.1038/s41598-023-40880-5 (PMC10457394; doi:10.1038/s41598-023-40880-5)
Supplement: Supplementary file 5 — Supplementary Table 1. [file 41598_2023_40880_MOESM5_ESM.xlsx]

## Sheet: Sheet1
Supplementary Table 1: Analysis of variance assessing the effect of (A) environments (Env), (B) locations (Loc), and (C) years on the free amino acids contents, protein and specific gravity in 217 tetraploid advanced potato clones evaluated in Texas.
(A) Three environments (Dalhart 2019, 2020 and Springlake 2020)
Source of variation	Histidine	Arginine	Asparagine	Glutamine	Serine	Glutamic Acid	Aspartic Acid	Threonine	Glycine	Alanine	Proline	Lysine	Tyrosine	Methionine	Valine	Isoleucine	Leucine	Phenylalanine
Clone	**	***	***	***	***	***	***	***	***	***	***	***	***	***	***	***	***	***
Env	ns	ns	ns	ns	ns	ns	ns	ns	ns	ns	ns	ns	ns	ns	ns	ns	ns	ns
Rep(Env)	ns	ns	ns	ns	ns	ns	ns	ns	ns	ns	ns	ns	ns	ns	ns	ns	ns	ns
Clone x Env	**	ns	ns	ns	*	***	*	ns	ns	*	***	ns	***	*	*	***	**	**
(B) Two location and one year (Dalhart 2020, Springlake 2020)
Source of variation	Histidine	Arginine	Asparagine	Glutamine	Serine	Glutamic Acid	Aspartic Acid	Threonine	Glycine	Alanine	Proline	Lysine	Tyrosine	Methionine	Valine	Isoleucine	Leucine	Phenylalanine
Clone	ns	***	***	***	***	***	***	***	***	***	***	***	***	***	***	***	***	***
Loc	*	ns	ns	ns	ns	ns	ns	ns	ns	ns	**	ns	ns	ns	ns	ns	ns	ns
Rep(Loc)	ns	ns	ns	ns	ns	ns	ns	ns	ns	ns	ns	ns	ns	ns	ns	ns	ns	ns
Clone x Loc	ns	ns	ns	ns	ns	***	*	ns	ns	*	***	ns	**	*	*	***	**	***
(C) Two years and one location (Dalhart 2019, Dalhart 2020)
Source of variation	Histidine	Arginine	Asparagine	Glutamine	Serine	Glutamic Acid	Aspartic Acid	Threonine	Glycine	Alanine	Proline	Lysine	Tyrosine	Methionine	Valine	Isoleucine	Leucine	Phenylalanine
Clone	**	***	***	***	***	***	***	***	***	***	***	***	***	***	***	***	***	***
Year	ns	ns	ns	ns	ns	ns	ns	ns	ns	ns	ns	ns	ns	ns	ns	ns	ns	ns
Rep(Year)	ns	ns	ns	ns	ns	ns	ns	ns	ns	ns	ns	ns	ns	ns	ns	ns	ns	ns
Clone x Year	*	ns	ns	ns	***	ns	ns	ns	ns	ns	**	ns	ns	ns	ns	ns	ns	ns
ns - not significant; * p < 0.05; ** p < 0.01; and *** p < 0.001
