# Supplementary material for: Genetic architecture of tuber-bound free amino acids in potato and effect of growing environment on the amino acid content
Source: Sci Rep. 2023 Aug 25;13:13940. doi: 10.1038/s41598-023-40880-5 (PMC10457394; doi:10.1038/s41598-023-40880-5)
Supplement: Supplementary file 6 — Supplementary Table 2. [file 41598_2023_40880_MOESM6_ESM.xlsx]

## Sheet: Proline
Supplementary Table 2: Analysis of variance from the two Texas locations (Dalhart and Springlake) in 2020 indicating significant differences between the means for proline content based on Student t-test (p < 0.05).
Clone	Location
ATX9332-8Ru	Dalhart
ATX05186-1R	Dalhart
COTX10080-2Ru	Dalhart
TX14611-1R	Dalhart
ATTX98453-6R	Dalhart
COTX04015-3W/Y	Dalhart
UMTX383-3Yrdspl/Y	Dalhart
COTX05249-3W/Y	Dalhart
PORTX03PG25-2R/R	Dalhart
TX09396-1W	Dalhart
TX1475-3W	Dalhart
ATX05202s-3W/Y	Dalhart
ATTX88481-1P/W	Dalhart
COTX10012-1Wrdspl/Y	Dalhart
ATTX98453-11Br	Dalhart
TX05249-10W	Dalhart
COTX90046-1W	Dalhart
TXNS249	Dalhart
TX09414-1W	Dalhart
ATTX98500-3P/Y	Dalhart
ATX97147-4Ru	Dalhart
TX13590-9Ru	Dalhart
COTX04193s-2R/Y	Dalhart
COTX89044-1Ru	Dalhart
COTX10073s-1W	Dalhart
TX1617-1W/Y	Dalhart
TX05249-11W	Dalhart
AOTX05043-1Ru	Dalhart
ATTX98510-1R/Y	Dalhart
COTX08258-6Ru	Dalhart
ATX9117-1Ru	Dalhart
ATTX01180-1R/Y	Dalhart
CO112-F2-2P/P	Dalhart
COTX09022-3RuRE/Y	Dalhart
Stampede Russet	Dalhart
ATTX98465-1R/Y	Dalhart
NDTX081644-CAB-2W	Dalhart
NDTX050184s-1R/Y	Dalhart
COTX10138s-7Wpe/Y	Dalhart
AOTX91861-4R	Dalhart
NDTX4828-2R	Dalhart
NDTX059759-3R/Y Pinto	Dalhart
ATX07305S-1Y/Y	Dalhart
AOTX95265-2ARu	Dalhart
NDTX050169-1R	Dalhart
AOTX95309-1W	Dalhart
BTX1544-2W/Y	Dalhart
PTTX05PG07-1W	Dalhart
COTX94216-1R	Dalhart
NDTX081451CBs-1Y/Y	Dalhart
BTX1749-1W/Y	Dalhart
COTX08121-4Ru	Dalhart
ATTX961014-1Br/Y	Dalhart
ATTX961014-1R/Y Chimera	Dalhart
TX6-1216-1Ru	Dalhart
TXYG79	Dalhart
ATTX961014-1AR/Y	Dalhart
TX08350-12Ru	Dalhart
Vanguard Russet	Dalhart
ATX08181-5Y/Y	Dalhart
COTX05211-4R	Dalhart
NDTX4756-1R/Y	Dalhart
ATX9130-1Ru	Dalhart
ATTX07042-3W	Dalhart
Russet Burbank	Dalhart
AOTX98202-1Ru	Dalhart
ATTX05186-2R	Dalhart
ATTX98468-5Ru/Y*	Dalhart
ATX87184-2Ru	Dalhart
COTX01403-4R/Y	Dalhart
TX05249-3W	Dalhart
NDTX059886S-1Y/Y	Dalhart
ATTX98462s-3R/Y	Dalhart
NDTX91068-11R	Dalhart
ATTX98466-5R/WR	Dalhart
TX05249-11W	Springlake
ATTX98493-2P/P	Dalhart
ATX84706-2Ru	Dalhart
TXA549-1Ru	Dalhart
ATTX98491-4Yrdspl/Y	Dalhart
Reveille Russet	Dalhart
Sierra RoseTM	Dalhart
COTX08121-1Ru	Dalhart
TX1475-3W	Springlake
ATTX00289-4W	Dalhart
ATTX95490-2W	Springlake
AOTX98152-3Ru	Dalhart
NDTX731-1R	Dalhart
COTX04050s-1P/P	Dalhart
NDTX071217CB-1W/Y	Dalhart
ATX9117-1Ru	Springlake
Russet Norkotah 112	Dalhart
COTX09052-1Ru	Dalhart
ATTX98493-1AR	Dalhart
COTX09089-1Ru	Dalhart
COTX09052-2Ru	Dalhart
AOTX95309-2W*	Dalhart
AOTX96075-1Ru	Dalhart
COTX05261-1R/Y	Dalhart
COTX10118-4Wpe/Y	Dalhart
AOTX97213-1Ru	Dalhart
NDTX059761-1R/R	Dalhart
NDTX060700C-1W	Dalhart
COTX94218-1R	Dalhart
ATTX99325-1P	Dalhart
Sierra GoldTM	Dalhart
COTX08063-2Ru	Dalhart
Krantz	Dalhart
NDTX5067-2R	Dalhart
TX11461-2W	Dalhart
COTX89044-1Ru	Springlake
COTX05211-7R	Dalhart
TX1673-1W/Y	Dalhart
NDTX081648CB-13W	Dalhart
COTX08039-1P/P*	Dalhart
ATTX00289-6Y/Y	Dalhart
ATX03564-1Y/Y	Dalhart
AOR07781-2	Dalhart
MWTX2609-4Ru	Dalhart
NDTX5438-11R	Dalhart
AOTX98137-1Ru	Dalhart
COTX87601-2Ru	Dalhart
NDTX071258B-1R	Dalhart
ATTX98448-6R/Y	Dalhart
BTX2103-1R/Y	Dalhart
COTX01403-4R/Y	Springlake
COTX09089-1Ru	Springlake
ATTX06246-1R	Dalhart
COTX10012-1Wrdspl/Y	Springlake
COTX87601-2Ru	Springlake
COTX13215-2Ru	Dalhart
NDTX092237C-2P/W	Dalhart
AOTX98152-3Ru	Springlake
Rio Rojo	Dalhart
AOTX98096-1Ru*	Dalhart
NDTX081648CB-13W	Springlake
PORTX03PG25-2R/R	Springlake
NDTX092238Cs-1P/W	Dalhart
AOTX96084-1Ru	Dalhart
ATTX98518-5P/Y	Dalhart
COTX02172-1R	Dalhart
NDTX091886-3P/P	Dalhart
COTX05211-5R	Dalhart
TX14611-1R	Springlake
ATX02263-1R/Y	Dalhart
AOTX95295-3Ru	Dalhart
AOTX97213-1Ru	Springlake
AOTX03187-1Ru	Dalhart
Russet Norkotah 296	Dalhart
COTX00104-7R	Dalhart
ATTX10265-4R/Y	Dalhart
ATX06264s-4R/Y	Dalhart
COTX94218-1R	Springlake
MWTX2609-2Ru	Dalhart
Russet Norkotah 223	Dalhart																																															U1	V1
Russet Burbank	Springlake
White LaSoda	Dalhart
AOTX96216-1Ru	Dalhart
JTTX75/2003EH-1Yre/Y	Dalhart
AOTX96208-1Ru	Dalhart
ATTX98500-3P/Y	Springlake
NDTX4784-7R	Dalhart
COTX03079-1W/W	Dalhart
Stampede Russet	Springlake
ATX9332-8Ru	Springlake
NDTX050184s-1R/Y	Springlake
ATTX98510-1R/Y	Springlake
COTX00104-6R	Dalhart
TX09403-21W	Dalhart
COTX10226-1Wpe/Y	Dalhart
TXA549-1Ru	Springlake
TXNS118	Dalhart
Atlantic	Dalhart
MWTX2609-2Ru	Springlake
AOTX95265-1Ru	Dalhart																																									O1	P1	Q1	R1	S1	T1	U1	V1
ATX97147-4Ru	Springlake
COTX09052-2Ru	Springlake
ATTX00289-5R/Y	Dalhart
ATTX98500-2P/Y	Dalhart
MWTX548-2Ru	Dalhart
TX11454-9Ru/Y	Dalhart
ATTX95490-2W	Dalhart
TX08385-2P/YP	Dalhart
NDTX4271-5R	Dalhart
BTX2332-1R	Dalhart
ATX05186-1R	Springlake
ATTX98453-3R	Dalhart
NDTX4756-1R/Y	Springlake
NDTX8773-4Ru	Dalhart
NDTX050169-1R	Springlake
AOTX95265-2Ru	Dalhart
NDTX060700C-1W	Springlake
ATTX00289-6Y/Y	Springlake																																				J1	K1	L1	M1	N1	O1	P1	Q1	R1	S1	T1	U1	V1
AOTX95265-4Ru	Springlake
COTX08365F-3P/P	Dalhart
ATTX96746-1R*	Dalhart
NDTX091908AB-2W	Dalhart
AOTX98096-1Ru*	Springlake
NDTX059886S-1Y/Y	Springlake
TX11461-2W	Springlake
Russet Norkotah	Dalhart
COTX10118-1Wre/Y	Dalhart
Tokio	Dalhart
COTX04303-3Ru/Y*	Dalhart
TX6-1216-1Ru	Springlake
ATX03496-3Y/Y	Dalhart																																															U1	V1
COTX03187-1W	Dalhart																																															U1	V1
AOTX93483-1R	Dalhart																																															U1	V1
ATX84706-2Ru	Springlake																																																V1
AOTX95265-4Ru	Dalhart																																															U1	V1
ATTX98500-2P/Y	Springlake																																														T1	U1	V1
ATX87184-2Ru	Springlake																																													S1	T1	U1	V1
NDTX4930-5W	Dalhart																																													S1	T1	U1	V1
NDTX731-1R	Springlake																																													S1	T1	U1	V1
COTX08039-1P/P*	Springlake																																													S1	T1	U1	V1
ATTX88654-2P/Y	Springlake																																												R1	S1	T1	U1	V1
AOTX05043-1Ru	Springlake																																												R1	S1	T1	U1	V1
Russet Norkotah 102	Dalhart																																											Q1		S1	T1	U1	V1
COTX10138-15Wpe/Y	Dalhart																																										P1	Q1	R1	S1	T1	U1	V1
ATTX10265-4R/Y	Springlake																																										P1	Q1	R1	S1	T1	U1	V1
COTX05211-4R	Springlake																																										P1	Q1	R1	S1	T1	U1	V1
TX09414-1W	Springlake																																										P1	Q1	R1	S1	T1	U1	V1
Russet Norkotah 278	Dalhart																																								N1	O1	P1	Q1	R1	S1	T1	U1	V1
TX09403-15W	Springlake																																								N1	O1	P1	Q1	R1	S1	T1	U1	V1
COTX10138-19P/Y	Springlake																																								N1	O1	P1	Q1	R1	S1	T1	U1	V1
TX13590-9Ru	Springlake																																								N1	O1	P1	Q1	R1	S1	T1	U1	V1
ATTX961014-1R/Y Chimera	Springlake																																							M1	N1	O1	P1	Q1	R1	S1	T1	U1	V1
ATX99013-1Ru	Dalhart																																						L1	M1	N1	O1	P1	Q1	R1	S1	T1	U1	V1
AOTX95265-1Ru	Springlake																																						L1	M1	N1	O1	P1	Q1	R1	S1	T1	U1	V1
COTX00104-7R	Springlake																																						L1	M1	N1	O1	P1	Q1	R1	S1	T1	U1	V1
COTX08121-1Ru	Springlake																																						L1	M1	N1	O1	P1	Q1	R1	S1	T1	U1	V1
TX09403-21W	Springlake																																					K1	L1	M1	N1	O1	P1	Q1	R1	S1	T1	U1	V1
AOTX95265-3Ru	Dalhart																																					K1	L1	M1	N1	O1	P1	Q1	R1	S1	T1	U1	V1
AOTX93483-1R	Springlake																																					K1	L1	M1	N1	O1	P1	Q1	R1	S1	T1	U1	V1
AOTX02136-1Ru	Dalhart																																				J1	K1	L1	M1	N1	O1	P1	Q1	R1	S1	T1	U1	V1
AOTX03187-1Ru	Springlake																																				J1	K1	L1	M1	N1	O1	P1	Q1	R1	S1	T1	U1	V1
NDTX059775-1W	Dalhart																																				J1	K1	L1	M1	N1	O1	P1	Q1	R1	S1	T1	U1	V1
COTX08121-4Ru	Springlake																																				J1	K1	L1	M1	N1	O1	P1	Q1	R1	S1	T1	U1	V1
MWTX2609-4Ru	Springlake																																				J1	K1	L1	M1	N1	O1	P1	Q1	R1	S1	T1	U1	V1
COTX02293-4R	Dalhart																																				J1	K1	L1	M1	N1	O1	P1	Q1	R1	S1	T1	U1	V1
NDTX071217CB-1W/Y	Springlake																																				J1	K1	L1	M1	N1	O1	P1	Q1	R1	S1	T1	U1	V1
TX08350-12Ru	Springlake																																			I1	J1	K1	L1	M1	N1	O1	P1	Q1	R1	S1	T1	U1	V1
TX11461-3W	Dalhart																																		H1	I1	J1	K1	L1	M1	N1	O1	P1	Q1	R1	S1	T1	U1	V1
ATTX05175s-1R/Y	Dalhart																																	G1	H1	I1	J1	K1	L1	M1	N1	O1	P1	Q1	R1	S1	T1	U1	V1
AOTX96216-2Ru	Dalhart																																	G1	H1	I1	J1	K1	L1	M1	N1	O1	P1	Q1	R1	S1	T1	U1	V1
COTX90046-5W	Dalhart																																	G1	H1	I1	J1	K1	L1	M1	N1	O1	P1	Q1	R1	S1	T1	U1	V1
AOTX96208-1Ru	Springlake																																	G1	H1	I1	J1	K1	L1	M1	N1	O1	P1	Q1	R1	S1	T1	U1	V1
Vanguard Russet	Springlake																																	G1	H1	I1	J1	K1	L1	M1	N1	O1	P1	Q1	R1	S1	T1	U1	V1
TX09403-15W	Dalhart																																F1	G1	H1	I1	J1	K1	L1	M1	N1	O1	P1	Q1	R1	S1	T1	U1	V1
NDTX091908AB-2W	Springlake																																F1	G1	H1	I1	J1	K1	L1	M1	N1	O1	P1	Q1	R1	S1	T1	U1	V1
COTX04015-3W/Y	Springlake																																F1	G1	H1	I1	J1	K1	L1	M1	N1	O1	P1	Q1	R1	S1	T1	U1	V1
TX12474-1P/R	Dalhart																																F1	G1	H1	I1	J1	K1	L1	M1	N1	O1	P1	Q1	R1	S1	T1	U1	V1
NDTX6773-1W	Dalhart																																F1	G1	H1	I1	J1	K1	L1	M1	N1	O1	P1	Q1	R1	S1	T1	U1	V1
ATTX98444s-16R/Y	Dalhart																															E1	F1	G1	H1	I1	J1	K1	L1	M1	N1	O1	P1	Q1	R1	S1	T1	U1	V1
TX09396-1W	Springlake																																F1	G1	H1	I1	J1	K1	L1	M1	N1	O1	P1	Q1	R1	S1	T1	U1	V1
TXNS249	Springlake																															E1	F1	G1	H1	I1	J1	K1	L1	M1	N1	O1	P1	Q1	R1	S1	T1	U1	V1
ATTX98491-4Yrdspl/Y	Springlake																															E1	F1	G1	H1	I1	J1	K1	L1	M1	N1	O1	P1	Q1	R1	S1	T1	U1	V1
COTX10080-2Ru	Springlake																															E1	F1	G1	H1	I1	J1	K1	L1	M1	N1	O1	P1	Q1	R1	S1	T1	U1	V1
COTX00104-6R	Springlake																															E1	F1	G1	H1	I1	J1	K1	L1	M1	N1	O1	P1	Q1	R1	S1	T1	U1	V1
ATX84378-6Ru	Dalhart																													C1	D1	E1	F1	G1	H1	I1	J1	K1	L1	M1	N1	O1	P1	Q1	R1	S1	T1	U1	V1
COTX10073s-1W	Springlake																														D1	E1	F1	G1	H1	I1	J1	K1	L1	M1	N1	O1	P1	Q1	R1	S1	T1	U1	V1
ATTX98514-1R/Y	Dalhart																													C1	D1	E1	F1	G1	H1	I1	J1	K1	L1	M1	N1	O1	P1	Q1	R1	S1	T1	U1	V1
COTX03187-1W	Springlake																													C1	D1	E1	F1	G1	H1	I1	J1	K1	L1	M1	N1	O1	P1	Q1	R1	S1	T1	U1	V1
AOTX98202-1Ru	Springlake																												B1	C1	D1	E1	F1	G1	H1	I1	J1	K1	L1	M1	N1	O1	P1	Q1	R1	S1	T1	U1	V1
NDTX081618-1P/P	Dalhart																										Z	A1	B1	C1	D1	E1	F1	G1	H1	I1	J1	K1	L1	M1	N1	O1	P1	Q1	R1	S1	T1	U1	V1
ATTX98493-1AR	Springlake																											A1	B1	C1	D1	E1	F1	G1	H1	I1	J1	K1	L1	M1	N1	O1	P1	Q1	R1	S1	T1	U1	V1
COTX05211-5R	Springlake																											A1	B1	C1	D1	E1	F1	G1	H1	I1	J1	K1	L1	M1	N1	O1	P1	Q1	R1	S1	T1	U1	V1
ATTX98462s-3R/Y	Springlake																											A1	B1	C1	D1	E1	F1	G1	H1	I1	J1	K1	L1	M1	N1	O1	P1	Q1	R1	S1	T1	U1	V1
NDTX8773-4Ru	Springlake																											A1	B1	C1	D1	E1	F1	G1	H1	I1	J1	K1	L1	M1	N1	O1	P1	Q1	R1	S1	T1	U1	V1
JTTX75/2003EH-1Yre/Y	Springlake																										Z	A1	B1	C1	D1	E1	F1	G1	H1	I1	J1	K1	L1	M1	N1	O1	P1	Q1	R1	S1	T1	U1	V1
Sierra RoseTM	Springlake																										Z	A1	B1	C1	D1	E1	F1	G1	H1	I1	J1	K1	L1	M1	N1	O1	P1	Q1	R1	S1	T1	U1	V1
COTX05261-1R/Y	Springlake																										Z	A1	B1	C1	D1	E1	F1	G1	H1	I1	J1	K1	L1	M1	N1	O1	P1	Q1	R1	S1	T1	U1	V1
ATX06264s-4R/Y	Springlake																									Y	Z	A1	B1	C1	D1	E1	F1	G1	H1	I1	J1	K1	L1	M1	N1	O1	P1	Q1	R1	S1	T1	U1	V1
COTX05211-7R	Springlake																									Y	Z	A1	B1	C1	D1	E1	F1	G1	H1	I1	J1	K1	L1	M1	N1	O1	P1	Q1	R1	S1	T1	U1	V1
ATTX961014-1AR/Y	Springlake																									Y	Z	A1	B1	C1	D1	E1	F1	G1	H1	I1	J1	K1	L1	M1	N1	O1	P1	Q1	R1	S1	T1	U1	V1
COTX90046-1W	Springlake																									Y	Z	A1	B1	C1	D1	E1	F1	G1	H1	I1	J1	K1	L1	M1	N1	O1	P1	Q1	R1	S1	T1	U1	V1
ATTX98466-5R/WR	Springlake																								X	Y	Z	A1	B1	C1	D1	E1	F1	G1	H1	I1	J1	K1	L1	M1	N1	O1	P1	Q1	R1	S1	T1	U1	V1
NDTX5438-11R	Springlake																								X	Y	Z	A1	B1	C1	D1	E1	F1	G1	H1	I1	J1	K1	L1	M1	N1	O1	P1	Q1	R1	S1	T1	U1	V1
AOTX98137-1Ru	Springlake																								X	Y	Z	A1	B1	C1	D1	E1	F1	G1	H1	I1	J1	K1	L1	M1	N1	O1	P1	Q1	R1	S1	T1	U1	V1
COTX04050s-1P/P	Springlake																								X	Y	Z	A1	B1	C1	D1	E1	F1	G1	H1	I1	J1	K1	L1	M1	N1	O1	P1	Q1	R1	S1	T1	U1	V1
NDTX081648CB-1W	Dalhart																								X	Y	Z	A1	B1	C1	D1	E1	F1	G1	H1	I1	J1	K1	L1	M1	N1	O1	P1	Q1	R1	S1	T1	U1	V1
Russet Norkotah 296	Springlake																								X	Y	Z	A1	B1	C1	D1	E1	F1	G1	H1	I1	J1	K1	L1	M1	N1	O1	P1	Q1	R1	S1	T1	U1	V1
AOTX96216-2Ru	Springlake																								X	Y	Z	A1	B1	C1	D1	E1	F1	G1	H1	I1	J1	K1	L1	M1	N1	O1	P1	Q1	R1	S1	T1	U1	V1
NDTX059775-1W	Springlake																P	Q	R	S	T	U	V	W	X	Y	Z	A1	B1	C1	D1	E1	F1	G1	H1	I1	J1	K1	L1	M1	N1	O1	P1	Q1	R1	S1	T1	U1	V1
COTX10138-19P/Y	Dalhart																							W	X	Y	Z	A1	B1	C1	D1	E1	F1	G1	H1	I1	J1	K1	L1	M1	N1	O1	P1	Q1	R1	S1	T1	U1	V1
ATTX98468-5Ru/Y*	Springlake																								X	Y	Z	A1	B1	C1	D1	E1	F1	G1	H1	I1	J1	K1	L1	M1	N1	O1	P1	Q1	R1	S1	T1	U1	V1
ATTX98453-11Br	Springlake																							W	X	Y	Z	A1	B1	C1	D1	E1	F1	G1	H1	I1	J1	K1	L1	M1	N1	O1	P1	Q1	R1	S1	T1	U1	V1
ATX05202s-3W/Y	Springlake																							W	X	Y	Z	A1	B1	C1	D1	E1	F1	G1	H1	I1	J1	K1	L1	M1	N1	O1	P1	Q1	R1	S1	T1	U1	V1
MWTX548-2Ru	Springlake																							W	X	Y	Z	A1	B1	C1	D1	E1	F1	G1	H1	I1	J1	K1	L1	M1	N1	O1	P1	Q1	R1	S1	T1	U1	V1
NDTX4930-5W	Springlake																							W	X	Y	Z	A1	B1	C1	D1	E1	F1	G1	H1	I1	J1	K1	L1	M1	N1	O1	P1	Q1	R1	S1	T1	U1	V1
ATTX00289-5R/Y	Springlake																						V	W	X	Y	Z	A1	B1	C1	D1	E1	F1	G1	H1	I1	J1	K1	L1	M1	N1	O1	P1	Q1	R1	S1	T1	U1	V1
Russet Norkotah 223	Springlake															O	P	Q	R	S	T	U	V	W	X	Y	Z	A1	B1	C1	D1	E1	F1	G1	H1	I1	J1	K1	L1	M1	N1	O1	P1	Q1	R1	S1	T1	U1	V1
AOTX96216-1Ru	Springlake																						V	W	X	Y	Z	A1	B1	C1	D1	E1	F1	G1	H1	I1	J1	K1	L1	M1	N1	O1	P1	Q1	R1	S1	T1	U1	V1
Reveille Russet	Springlake																						V	W	X	Y	Z	A1	B1	C1	D1	E1	F1	G1	H1	I1	J1	K1	L1	M1	N1	O1	P1	Q1	R1	S1	T1	U1	V1
BTX1544-2W/Y	Springlake															O	P	Q	R	S	T	U	V	W	X	Y	Z	A1	B1	C1	D1	E1	F1	G1	H1	I1	J1	K1	L1	M1	N1	O1	P1	Q1	R1	S1	T1	U1	V1
NDTX059759-3R/Y Pinto	Springlake																						V	W	X	Y	Z	A1	B1	C1	D1	E1	F1	G1	H1	I1	J1	K1	L1	M1	N1	O1	P1	Q1	R1	S1	T1	U1	V1
ATTX961014-1Br/Y	Springlake																					U	V	W	X	Y	Z	A1	B1	C1	D1	E1	F1	G1	H1	I1	J1	K1	L1	M1	N1	O1	P1	Q1	R1	S1	T1	U1	V1
NDTX071109C-1W	Dalhart																				T	U	V	W	X	Y	Z	A1	B1	C1	D1	E1	F1	G1	H1	I1	J1	K1	L1	M1	N1	O1	P1	Q1	R1	S1	T1	U1	V1
ATTX88654-2P/Y	Dalhart																			S	T	U	V	W	X	Y	Z	A1	B1	C1	D1	E1	F1	G1	H1	I1	J1	K1	L1	M1	N1	O1	P1	Q1	R1	S1	T1	U1	V1
AORTX09037-1W/Y	Springlake																				T	U	V	W	X	Y	Z	A1	B1	C1	D1	E1	F1	G1	H1	I1	J1	K1	L1	M1	N1	O1	P1	Q1	R1	S1	T1	U1	V1
AOTX95309-2W*	Springlake																				T	U	V	W	X	Y	Z	A1	B1	C1	D1	E1	F1	G1	H1	I1	J1	K1	L1	M1	N1	O1	P1	Q1	R1	S1	T1	U1	V1
CO112-F2-2P/P	Springlake																			S	T	U	V	W	X	Y	Z	A1	B1	C1	D1	E1	F1	G1	H1	I1	J1	K1	L1	M1	N1	O1	P1	Q1	R1	S1	T1	U1	V1
ATTX98448-6R/Y	Springlake																			S	T	U	V	W	X	Y	Z	A1	B1	C1	D1	E1	F1	G1	H1	I1	J1	K1	L1	M1	N1	O1	P1	Q1	R1	S1	T1	U1	V1
COTX04303-3Ru/Y*	Springlake																			S	T	U	V	W	X	Y	Z	A1	B1	C1	D1	E1	F1	G1	H1	I1	J1	K1	L1	M1	N1	O1	P1	Q1	R1	S1	T1	U1	V1
COTX05095-2Ru/Y	Dalhart																		R	S	T	U	V	W	X	Y	Z	A1	B1	C1	D1	E1	F1	G1	H1	I1	J1	K1	L1	M1	N1	O1	P1	Q1	R1	S1	T1	U1	V1
NDTX081644-CAB-2W	Springlake																		R	S	T	U	V	W	X	Y	Z	A1	B1	C1	D1	E1	F1	G1	H1	I1	J1	K1	L1	M1	N1	O1	P1	Q1	R1	S1	T1	U1	V1
NDTX7590-3R	Dalhart																		R	S	T	U	V	W	X	Y	Z	A1	B1	C1	D1	E1	F1	G1	H1	I1	J1	K1	L1	M1	N1	O1	P1	Q1	R1	S1	T1	U1	V1
NDTX071258B-1R	Springlake																		R	S	T	U	V	W	X	Y	Z	A1	B1	C1	D1	E1	F1	G1	H1	I1	J1	K1	L1	M1	N1	O1	P1	Q1	R1	S1	T1	U1	V1
UMTX383-3Yrdspl/Y	Springlake																		R	S	T	U	V	W	X	Y	Z	A1	B1	C1	D1	E1	F1	G1	H1	I1	J1	K1	L1	M1	N1	O1	P1	Q1	R1	S1	T1	U1	V1
TX05249-3W	Springlake																		R	S	T	U	V	W	X	Y	Z	A1	B1	C1	D1	E1	F1	G1	H1	I1	J1	K1	L1	M1	N1	O1	P1	Q1	R1	S1	T1	U1	V1
AOTX95265-2Ru	Springlake																		R	S	T	U	V	W	X	Y	Z	A1	B1	C1	D1	E1	F1	G1	H1	I1	J1	K1	L1	M1	N1	O1	P1	Q1	R1	S1	T1	U1	V1
ATTX05175s-1R/Y	Springlake																	Q	R	S	T	U	V	W	X	Y	Z	A1	B1	C1	D1	E1	F1	G1	H1	I1	J1	K1	L1	M1	N1	O1	P1	Q1	R1	S1	T1	U1	V1
COTX10118-1Wre/Y	Springlake																	Q	R	S	T	U	V	W	X	Y	Z	A1	B1	C1	D1	E1	F1	G1	H1	I1	J1	K1	L1	M1	N1	O1	P1	Q1	R1	S1	T1	U1	V1
ATX07305S-1Y/Y	Springlake																	Q	R	S	T	U	V	W	X	Y	Z	A1	B1	C1	D1	E1	F1	G1	H1	I1	J1	K1	L1	M1	N1	O1	P1	Q1	R1	S1	T1	U1	V1
ATX84378-6Ru	Springlake																P	Q	R	S	T	U	V	W	X	Y	Z	A1	B1	C1	D1	E1	F1	G1	H1	I1	J1	K1	L1	M1	N1	O1	P1	Q1	R1	S1	T1	U1	V1
Russet Norkotah 112	Springlake																P	Q	R	S	T	U	V	W	X	Y	Z	A1	B1	C1	D1	E1	F1	G1	H1	I1	J1	K1	L1	M1	N1	O1	P1	Q1	R1	S1	T1	U1	V1
TXNS118	Springlake																P	Q	R	S	T	U	V	W	X	Y	Z	A1	B1	C1	D1	E1	F1	G1	H1	I1	J1	K1	L1	M1	N1	O1	P1	Q1	R1	S1	T1	U1	V1
AOTX95295-3Ru	Springlake															O	P	Q	R	S	T	U	V	W	X	Y	Z	A1	B1	C1	D1	E1	F1	G1	H1	I1	J1	K1	L1	M1	N1	O1	P1	Q1	R1	S1	T1	U1	V1
TXYG79	Springlake															O	P	Q	R	S	T	U	V	W	X	Y	Z	A1	B1	C1	D1	E1	F1	G1	H1	I1	J1	K1	L1	M1	N1	O1	P1	Q1	R1	S1	T1	U1	V1
AOTX95265-2ARu	Springlake															O	P	Q	R	S	T	U	V	W	X	Y	Z	A1	B1	C1	D1	E1	F1	G1	H1	I1	J1	K1	L1	M1	N1	O1	P1	Q1	R1	S1	T1	U1	V1
White LaSoda	Springlake															O	P	Q	R	S	T	U	V	W	X	Y	Z	A1	B1	C1	D1	E1	F1	G1	H1	I1	J1	K1	L1	M1	N1	O1	P1	Q1	R1	S1	T1	U1	V1
AOR07781-2	Springlake										J	K	L	M	N	O	P	Q	R	S	T	U	V	W	X	Y	Z	A1	B1	C1	D1	E1	F1	G1	H1	I1	J1	K1	L1	M1	N1	O1	P1	Q1	R1	S1	T1	U1	V1
COTX04193s-2R/Y	Springlake															O	P	Q	R	S	T	U	V	W	X	Y	Z	A1	B1	C1	D1	E1	F1	G1	H1	I1	J1	K1	L1	M1	N1	O1	P1	Q1	R1	S1	T1	U1	V1
Russet Norkotah 102	Springlake														N	O	P	Q	R	S	T	U	V	W	X	Y	Z	A1	B1	C1	D1	E1	F1	G1	H1	I1	J1	K1	L1	M1	N1	O1	P1	Q1	R1	S1	T1	U1	V1
AOTX96084-1Ru	Springlake														N	O	P	Q	R	S	T	U	V	W	X	Y	Z	A1	B1	C1	D1	E1	F1	G1	H1	I1	J1	K1	L1	M1	N1	O1	P1	Q1	R1	S1	T1	U1	V1
TX05249-10W	Springlake														N	O	P	Q	R	S	T	U	V	W	X	Y	Z	A1	B1	C1	D1	E1	F1	G1	H1	I1	J1	K1	L1	M1	N1	O1	P1	Q1	R1	S1	T1	U1	V1
ATX99013-1Ru	Springlake														N	O	P	Q	R	S	T	U	V	W	X	Y	Z	A1	B1	C1	D1	E1	F1	G1	H1	I1	J1	K1	L1	M1	N1	O1	P1	Q1	R1	S1	T1	U1	V1
COTX10138s-7Wpe/Y	Springlake														N	O	P	Q	R	S	T	U	V	W	X	Y	Z	A1	B1	C1	D1	E1	F1	G1	H1	I1	J1	K1	L1	M1	N1	O1	P1	Q1	R1	S1	T1	U1	V1
AOTX02136-1Ru	Springlake														N	O	P	Q	R	S	T	U	V	W	X	Y	Z	A1	B1	C1	D1	E1	F1	G1	H1	I1	J1	K1	L1	M1	N1	O1	P1	Q1	R1	S1	T1	U1	V1
COTX02172-1R	Springlake														N	O	P	Q	R	S	T	U	V	W	X	Y	Z	A1	B1	C1	D1	E1	F1	G1	H1	I1	J1	K1	L1	M1	N1	O1	P1	Q1	R1	S1	T1	U1	V1
AOTX95309-1W	Springlake													M	N	O	P	Q	R	S	T	U	V	W	X	Y	Z	A1	B1	C1	D1	E1	F1	G1	H1	I1	J1	K1	L1	M1	N1	O1	P1	Q1	R1	S1	T1	U1	V1
COTX08063-2Ru	Springlake													M	N	O	P	Q	R	S	T	U	V	W	X	Y	Z	A1	B1	C1	D1	E1	F1	G1	H1	I1	J1	K1	L1	M1	N1	O1	P1	Q1	R1	S1	T1	U1	V1
ATTX00289-4W	Springlake												L	M	N	O	P	Q	R	S	T	U	V	W	X	Y	Z	A1	B1	C1	D1	E1	F1	G1	H1	I1	J1	K1	L1	M1	N1	O1	P1	Q1	R1	S1	T1	U1	V1
COTX90046-5W	Springlake											K	L	M	N	O	P	Q	R	S	T	U	V	W	X	Y	Z	A1	B1	C1	D1	E1	F1	G1	H1	I1	J1	K1	L1	M1	N1	O1	P1	Q1	R1	S1	T1	U1	V1
ATTX98453-3R	Springlake							G	H	I	J	K	L	M	N	O	P	Q	R	S	T	U	V	W	X	Y	Z	A1	B1	C1	D1	E1	F1	G1	H1	I1	J1	K1	L1	M1	N1	O1	P1	Q1	R1	S1	T1	U1	V1
COTX94216-1R	Springlake											K	L	M	N	O	P	Q	R	S	T	U	V	W	X	Y	Z	A1	B1	C1	D1	E1	F1	G1	H1	I1	J1	K1	L1	M1	N1	O1	P1	Q1	R1	S1	T1	U1	V1
ATTX98493-2P/P	Springlake											K	L	M	N	O	P	Q	R	S	T	U	V	W	X	Y	Z	A1	B1	C1	D1	E1	F1	G1	H1	I1	J1	K1	L1	M1	N1	O1	P1	Q1	R1	S1	T1	U1	V1
NDTX059761-1R/R	Springlake							G	H	I	J	K	L	M	N	O	P	Q	R	S	T	U	V	W	X	Y	Z	A1	B1	C1	D1	E1	F1	G1	H1	I1	J1	K1	L1	M1	N1	O1	P1	Q1	R1	S1	T1	U1	V1
TX11461-3W	Springlake											K	L	M	N	O	P	Q	R	S	T	U	V	W	X	Y	Z	A1	B1	C1	D1	E1	F1	G1	H1	I1	J1	K1	L1	M1	N1	O1	P1	Q1	R1	S1	T1	U1	V1
ATTX06246-1R	Springlake											K	L	M	N	O	P	Q	R	S	T	U	V	W	X	Y	Z	A1	B1	C1	D1	E1	F1	G1	H1	I1	J1	K1	L1	M1	N1	O1	P1	Q1	R1	S1	T1	U1	V1
AOTX95265-3Ru	Springlake											K	L	M	N	O	P	Q	R	S	T	U	V	W	X	Y	Z	A1	B1	C1	D1	E1	F1	G1	H1	I1	J1	K1	L1	M1	N1	O1	P1	Q1	R1	S1	T1	U1	V1
Atlantic	Springlake				D	E	F	G	H	I	J	K	L	M	N	O	P	Q	R	S	T	U	V	W	X	Y	Z	A1	B1	C1	D1	E1	F1	G1	H1	I1	J1	K1	L1	M1	N1	O1	P1	Q1	R1	S1	T1	U1	V1
ATTX98518-5P/Y	Springlake											K	L	M	N	O	P	Q	R	S	T	U	V	W	X	Y	Z	A1	B1	C1	D1	E1	F1	G1	H1	I1	J1	K1	L1	M1	N1	O1	P1	Q1	R1	S1	T1	U1	V1
ATTX07042-3W	Springlake										J	K	L	M	N	O	P	Q	R	S	T	U	V	W	X	Y	Z	A1	B1	C1	D1	E1	F1	G1	H1	I1	J1	K1	L1	M1	N1	O1	P1	Q1	R1	S1	T1	U1	V1
COTX10118-4Wpe/Y	Springlake										J	K	L	M	N	O	P	Q	R	S	T	U	V	W	X	Y	Z	A1	B1	C1	D1	E1	F1	G1	H1	I1	J1	K1	L1	M1	N1	O1	P1	Q1	R1	S1	T1	U1	V1
TX08385-2P/YP	Springlake										J	K	L	M	N	O	P	Q	R	S	T	U	V	W	X	Y	Z	A1	B1	C1	D1	E1	F1	G1	H1	I1	J1	K1	L1	M1	N1	O1	P1	Q1	R1	S1	T1	U1
BTX2103-1R/Y	Springlake										J	K	L	M	N	O	P	Q	R	S	T	U	V	W	X	Y	Z	A1	B1	C1	D1	E1	F1	G1	H1	I1	J1	K1	L1	M1	N1	O1	P1	Q1	R1	S1	T1	U1
NDTX91068-11R	Springlake								H		J	K	L	M	N	O	P	Q	R	S	T	U	V	W	X	Y	Z	A1	B1	C1	D1	E1	F1	G1	H1	I1	J1	K1	L1	M1	N1	O1	P1	Q1	R1	S1
NDTX081648CB-4W	Dalhart							G	H		J	K	L	M	N	O	P	Q	R	S	T	U	V	W	X	Y	Z	A1	B1	C1	D1	E1	F1	G1	H1	I1	J1	K1	L1	M1	N1	O1	P1	Q1	R1	S1	T1
AORTX09037-1W/Y	Dalhart							G	H		J	K	L	M	N	O	P	Q	R	S	T	U	V	W	X	Y	Z	A1	B1	C1	D1	E1	F1	G1	H1	I1	J1	K1	L1	M1	N1	O1	P1		R1
COTX09022-3RuRE/Y	Springlake							G	H		J	K	L	M	N	O	P	Q	R	S	T	U	V	W	X	Y	Z	A1	B1	C1	D1	E1	F1	G1	H1	I1	J1	K1	L1	M1	N1	O1	P1	Q1
COTX08365F-3P/P	Springlake				D	E	F	G	H	I	J	K	L	M	N	O	P	Q	R	S	T	U	V	W	X	Y	Z	A1	B1	C1	D1	E1	F1	G1	H1	I1	J1	K1	L1	M1	N1	O1	P1	Q1	R1	S1	T1	U1	V1
COTX13215-2Ru	Springlake							G	H		J	K	L	M	N	O	P	Q	R	S	T	U	V	W	X	Y	Z	A1	B1	C1	D1	E1	F1	G1	H1	I1	J1	K1	L1	M1	N1	O1	P1	Q1
PTTX05PG07-1W	Springlake							G	H		J	K	L	M	N	O	P	Q	R	S	T	U	V	W	X	Y	Z	A1	B1	C1	D1	E1	F1	G1	H1	I1	J1	K1	L1	M1	N1	O1	P1	Q1
TX12474-1P/R	Springlake							G	H		J	K	L	M	N	O	P	Q	R	S	T	U	V	W	X	Y	Z	A1	B1	C1	D1	E1	F1	G1	H1	I1	J1	K1	L1	M1	N1	O1
NDTX091886-3P/P	Springlake							G	H		J	K	L	M	N	O	P	Q	R	S	T	U	V	W	X	Y	Z	A1	B1	C1	D1	E1	F1	G1	H1	I1	J1	K1	L1	M1	N1
BTX2332-1R	Springlake							G	H		J	K	L	M	N	O	P	Q	R	S	T	U	V	W	X	Y	Z	A1	B1	C1	D1	E1	F1	G1	H1	I1	J1	K1	L1	M1
ATX9130-1Ru	Springlake							G	H		J	K	L	M	N	O	P	Q	R	S	T	U	V	W	X	Y	Z	A1	B1	C1	D1	E1	F1	G1	H1	I1	J1	K1	L1	M1
ATTX98453-6R	Springlake						F	G	H		J	K	L	M	N	O	P	Q	R	S	T	U	V	W	X	Y	Z	A1	B1	C1	D1	E1	F1	G1	H1	I1	J1	K1	L1
COTX03079-1W/W	Springlake					E	F	G	H	I	J	K	L	M	N	O	P	Q	R	S	T	U	V	W	X	Y	Z	A1	B1	C1	D1	E1	F1	G1	H1	I1	J1	K1
Russet Norkotah	Springlake					E	F	G	H	I	J	K	L	M	N	O	P	Q	R	S	T	U	V	W	X	Y	Z	A1	B1	C1	D1	E1	F1	G1	H1	I1	J1
ATTX98465-1R/Y	Springlake					E	F	G	H	I	J	K	L	M	N	O	P	Q	R	S	T	U	V	W	X	Y	Z	A1	B1	C1	D1	E1	F1	G1	H1	I1	J1
NDTX6773-1W	Springlake					E	F	G	H	I	J	K	L	M	N	O	P	Q	R	S	T	U	V	W	X	Y	Z	A1	B1	C1	D1	E1	F1	G1	H1	I1
ATX08181-5Y/Y	Springlake				D	E	F	G	H	I	J	K	L	M	N	O	P	Q	R	S	T	U	V	W	X	Y	Z	A1	B1	C1	D1	E1	F1	G1	H1
COTX05095-2Ru/Y	Springlake				D	E	F	G	H	I	J	K	L	M	N	O	P	Q	R	S	T	U	V	W	X	Y	Z	A1	B1	C1	D1	E1	F1	G1	H1
NDTX092237C-2P/W	Springlake				D	E	F	G	H	I	J	K	L	M	N	O	P	Q	R	S	T	U	V	W	X	Y	Z	A1	B1	C1	D1	E1	F1
NDTX092238Cs-1P/W	Springlake				D	E	F	G	H	I	J	K	L	M	N	O	P	Q	R	S	T	U	V	W	X	Y	Z	A1	B1	C1	D1	E1
ATTX05186-2R	Springlake				D	E	F	G	H	I	J	K	L	M	N	O	P	Q	R	S	T	U	V	W	X	Y	Z	A1	B1	C1	D1	E1
COTX10138-15Wpe/Y	Springlake				D	E	F	G	H	I	J	K	L	M	N	O	P	Q	R	S	T	U	V	W	X	Y	Z	A1	B1	C1
ATX03564-1Y/Y	Springlake				D	E	F	G	H	I	J	K	L	M	N	O	P	Q	R	S	T	U	V	W	X	Y	Z	A1	B1
COTX09052-1Ru	Springlake				D	E	F	G	H	I	J	K	L	M	N	O	P	Q	R	S	T	U	V	W	X	Y	Z	A1	B1
COTX08258-6Ru	Springlake				D	E	F	G	H	I	J	K	L	M	N	O	P	Q	R	S	T	U	V	W	X	Y	Z	A1
Sierra GoldTM	Springlake				D	E	F	G	H	I	J	K	L	M	N	O	P	Q	R	S	T	U	V	W	X	Y	Z	A1
ATX02263-1R/Y	Springlake			C	D	E	F	G	H	I	J	K	L	M	N	O	P	Q	R	S	T	U	V	W	X	Y	Z
COTX05249-3W/Y	Springlake			C	D	E	F	G	H	I	J	K	L	M	N	O	P	Q	R	S	T	U	V	W	X	Y
TX11454-9Ru/Y	Springlake			C	D	E	F	G	H	I	J	K	L	M	N	O	P	Q	R	S	T	U	V	W	X
NDTX5067-2R	Springlake	A	B	C	D	E	F	G	H	I	J	K	L	M	N	O	P	Q	R	S	T	U	V	W	X	Y	Z	A1	B1	C1	D1	E1	F1	G1
Russet Norkotah 278	Springlake			C	D	E	F	G	H	I	J	K	L	M	N	O	P	Q	R	S	T	U	V	W
ATTX01180-1R/Y	Springlake			C	D	E	F	G	H	I	J	K	L	M	N	O	P	Q	R	S	T	U	V
AOTX91861-4R	Springlake			C	D	E	F	G	H	I	J	K	L	M	N	O	P	Q	R	S	T	U	V
COTX02293-4R	Springlake	A	B	C	D	E	F	G	H	I	J	K	L	M	N	O	P	Q	R	S	T	U	V	W	X	Y	Z	A1	B1	C1	D1
NDTX4828-2R	Springlake		B	C	D	E	F	G	H	I	J	K	L	M	N	O	P	Q	R	S	T	U	V
COTX10226-1Wpe/Y	Springlake	A	B	C	D	E	F	G	H	I	J	K	L	M	N	O	P	Q	R	S	T	U
NDTX071109C-1W	Springlake	A	B	C	D	E	F	G	H	I	J	K	L	M	N	O	P	Q	R	S
ATTX96746-1R*	Springlake	A	B	C	D	E	F	G	H	I	J	K	L	M	N	O	P	Q	R	S
AOTX96075-1Ru	Springlake	A	B	C	D	E	F	G	H	I	J	K	L	M	N	O	P	Q
NDTX081648CB-1W	Springlake	A	B	C	D	E	F	G	H	I	J	K	L	M	N	O	P
NDTX081451CBs-1Y/Y	Springlake	A	B	C	D	E	F	G	H	I	J	K	L	M	N	O	P	Q	R	S	T	U	V	W
Tokio	Springlake	A	B	C	D	E	F	G	H	I	J	K	L	M	N	O
ATX03496-3Y/Y	Springlake	A	B	C	D	E	F	G	H	I	J	K	L	M	N	O	P	Q	R	S	T
ATTX98514-1R/Y	Springlake	A	B	C	D	E	F	G	H	I	J	K	L	M
ATTX88481-1P/W	Springlake	A	B	C	D	E	F	G	H	I	J	K	L	M	N	O	P	Q	R
NDTX4784-7R	Springlake	A	B	C	D	E	F	G	H	I	J	K	L
Krantz	Springlake	A	B	C	D	E	F	G	H	I	J	K
NDTX081648CB-4W	Springlake	A	B	C	D	E	F	G	H	I	J
NDTX081618-1P/P	Springlake	A	B	C	D	E	F	G	H	I	J	K	L	M	N
TX1617-1W/Y	Springlake	A	B	C	D	E	F	G		I
Rio Rojo	Springlake	A	B	C	D	E				I
ATTX98444s-16R/Y	Springlake	A	B	C	D
NDTX4271-5R	Springlake	A	B	C	D	E	F	G	H	I
ATTX99325-1P	Springlake	A	B	C	D	E	F
BTX1749-1W/Y	Springlake	A	B	C
TX1673-1W/Y	Springlake	A	B
NDTX7590-3R	Springlake	A
[truncated: 75 more columns]

## Sheet: Histidine
Supplementary Table 2: Analysis of variance from the two Texas locations (Dalhart and Springlake) in 2020 indicating significant differences between the means for histidine content based on Student t-test (p < 0.05).
Clone	Location
Russet Norkotah 112	Springlake
AOTX95265-2Ru	Springlake
COTX10073s-1W	Springlake
ATTX961014-1AR/Y	Springlake
NDTX7590-3R	Springlake
ATX08181-5Y/Y	Dalhart
NDTX071217CB-1W/Y	Dalhart
ATTX98462s-3R/Y	Springlake
NDTX4784-7R	Springlake
NDTX91068-11R	Springlake
Tokio	Springlake
AOTX95295-3Ru	Dalhart
NDTX060700C-1W	Springlake
TX1673-1W/Y	Springlake
NDTX050169-1R	Springlake
JTTX75/2003EH-1Yre/Y	Springlake
NDTX081451CBs-1Y/Y	Springlake
AOTX96216-1Ru	Springlake
AOTX03187-1Ru	Springlake
Russet Norkotah 296	Springlake
COTX04193s-2R/Y	Springlake
ATX07305S-1Y/Y	Springlake
UMTX383-3Yrdspl/Y	Springlake
ATX05186-1R	Springlake
ATX03496-3Y/Y	Springlake
TX1617-1W/Y	Springlake
ATTX01180-1R/Y	Springlake
NDTX059775-1W	Springlake
NDTX4271-5R	Springlake
COTX05095-2Ru/Y	Springlake
COTX10118-4Wpe/Y	Springlake
COTX05211-7R	Springlake
ATX9332-8Ru	Springlake
COTX08039-1P/P*	Springlake
COTX90046-5W	Springlake
TX6-1216-1Ru	Springlake
ATX97147-4Ru	Springlake
COTX08121-4Ru	Springlake
TX11454-9Ru/Y	Springlake
Sierra GoldTM	Springlake
NDTX092238Cs-1P/W	Dalhart																															E1	F1	G1	H1	I1	J1	K1	L1	M1	N1	O1	P1	Q1		S1	T1	U1	V1
ATTX99325-1P	Springlake
NDTX081644-CAB-2W	Dalhart
COTX08322-10Ru	Springlake
ATTX07042-3W	Springlake
ATTX98468-5Ru/Y*	Springlake
AOTX95309-1W	Springlake
ATTX98518-5P/Y	Springlake
COTX13215-2Ru	Springlake
TX13590-9Ru	Springlake
ATTX98444s-16R/Y	Springlake
Russet Norkotah 102	Springlake
AOTX96084-1Ru	Springlake
TX03196-1W	Dalhart
TXA549-1Ru	Springlake
PTTX05PG07-1W	Springlake
AOTX95265-1Ru	Springlake
COTX09089-1Ru	Springlake
AOTX02136-1Ru	Springlake
MWTX548-2Ru	Springlake
NDTX081618-1P/P	Springlake
COTX04303-3Ru/Y*	Springlake
COTX00104-6R	Springlake
Atlantic	Springlake
ATX9117-1Ru	Springlake
AOTX95265-4Ru	Springlake
ATX87184-2Ru	Springlake
Russet Norkotah 278	Springlake
COTX94216-1R	Springlake
TX05249-10W	Springlake
NDTX059828-2W	Springlake																																																V1
ATX84706-2Ru	Springlake																																																V1
MWTX2609-4Ru	Springlake																																																V1
AOR07781-2	Springlake																																																V1
TX09403-15W	Springlake																																																V1
ATTX98491-4Yrdspl/Y	Springlake																																																V1
NDTX091908AB-2W	Springlake																																																V1
MWTX2609-2Ru	Springlake																																																V1
COTX09052-1Ru	Springlake																																																V1
NDTX8773-4Ru	Springlake																																															U1	V1
COTX08121-1Ru	Springlake																																															U1	V1
ATTX88654-2P/Y	Dalhart																																																V1
Rio Rojo	Dalhart																																																V1
AOTX95265-2ARu	Springlake																																															U1	V1
TX09403-21W	Springlake																																														T1	U1	V1
NDTX091886-3P/P	Springlake																																														T1	U1	V1
TX08350-12Ru	Springlake																																														T1	U1	V1
AOTX96208-1Ru	Springlake																																													S1	T1	U1	V1
COTX08063-2Ru	Springlake																																													S1	T1	U1	V1
NDTX081644-CAB-2W	Springlake																																													S1	T1	U1	V1
TX09396-1W	Springlake																																											Q1		S1	T1	U1	V1
TX11461-2W	Springlake																																											Q1		S1	T1	U1	V1
ATX99013-1Ru	Springlake																																										P1	Q1		S1	T1	U1	V1
ATTX961014-1R/Y Chimera	Springlake																																									O1	P1	Q1		S1	T1	U1	V1
BTX2103-1R/Y	Springlake																																								N1	O1	P1	Q1		S1	T1	U1	V1
COTX90046-1W	Springlake																																								N1	O1	P1	Q1		S1	T1	U1	V1
Sierra RoseTM	Springlake																																								N1	O1	P1	Q1		S1	T1	U1	V1
ATTX05186-2R	Springlake																																								N1	O1	P1	Q1		S1	T1	U1	V1
NDTX071109C-1W	Springlake																																							M1	N1	O1	P1	Q1		S1	T1	U1	V1
Russet Norkotah	Springlake																																						L1	M1	N1	O1	P1	Q1		S1	T1	U1	V1
ATTX88481-1P/W	Springlake																																						L1	M1	N1	O1	P1	Q1		S1	T1	U1	V1
COTX10226-1Wpe/Y	Springlake																																						L1	M1	N1	O1	P1	Q1		S1	T1	U1	V1
ATX08181-5Y/Y	Springlake																																						L1	M1	N1	O1	P1	Q1		S1	T1	U1	V1
TX05249-11W	Springlake																																						L1	M1	N1	O1	P1	Q1		S1	T1	U1	V1
NDTX059759-3R/Y Pinto	Springlake																																						L1	M1	N1	O1	P1	Q1		S1	T1	U1	V1
ATTX98448-6R/Y	Springlake																																					K1	L1	M1	N1	O1	P1	Q1		S1	T1	U1	V1
AOTX98152-3Ru	Springlake																																					K1	L1	M1	N1	O1	P1	Q1		S1	T1	U1	V1
TX05249-3W	Springlake																																					K1	L1	M1	N1	O1	P1	Q1		S1	T1	U1	V1
NDTX092237C-2P/W	Springlake																																				J1	K1	L1	M1	N1	O1	P1	Q1		S1	T1	U1	V1
ATTX96746-1R*	Springlake																																				J1	K1	L1	M1	N1	O1	P1	Q1		S1	T1	U1	V1
NDTX092238Cs-1P/W	Springlake																																				J1	K1	L1	M1	N1	O1	P1	Q1		S1	T1	U1	V1
TX12484-4W	Springlake																																				J1	K1	L1	M1	N1	O1	P1	Q1		S1	T1	U1	V1
BTX1544-2W/Y	Dalhart																				T	U	V	W	X	Y	Z	A1	B1	C1	D1	E1	F1	G1	H1	I1	J1	K1	L1	M1	N1	O1	P1	Q1	R1	S1	T1	U1	V1
NDTX081648CB-13W	Springlake																																			I1	J1	K1	L1	M1	N1	O1	P1	Q1		S1	T1	U1	V1
COTX87601-2Ru	Springlake																																			I1	J1	K1	L1	M1	N1	O1	P1	Q1		S1	T1	U1	V1
Krantz	Springlake																																		H1	I1	J1	K1	L1	M1	N1	O1	P1	Q1		S1	T1	U1	V1
PORTX03PG25-2R/R	Springlake																																		H1	I1	J1	K1	L1	M1	N1	O1	P1	Q1		S1	T1	U1	V1
ATX03564-1Y/Y	Springlake																																	G1	H1	I1	J1	K1	L1	M1	N1	O1	P1	Q1		S1	T1	U1	V1
Russet Burbank	Springlake																																	G1	H1	I1	J1	K1	L1	M1	N1	O1	P1	Q1		S1	T1	U1	V1
TX09414-1W	Springlake																																	G1	H1	I1	J1	K1	L1	M1	N1	O1	P1	Q1		S1	T1	U1	V1
ATX84378-6Ru	Springlake																																	G1	H1	I1	J1	K1	L1	M1	N1	O1	P1	Q1		S1	T1	U1	V1
NDTX6773-1W	Springlake																																F1	G1	H1	I1	J1	K1	L1	M1	N1	O1	P1	Q1		S1	T1	U1	V1
NDTX4930-5W	Springlake																																F1	G1	H1	I1	J1	K1	L1	M1	N1	O1	P1	Q1		S1	T1	U1	V1
Reveille Russet	Springlake																																F1	G1	H1	I1	J1	K1	L1	M1	N1	O1	P1	Q1		S1	T1	U1	V1
AOTX98202-1Ru	Springlake																																F1	G1	H1	I1	J1	K1	L1	M1	N1	O1	P1	Q1		S1	T1	U1	V1
AOTX98137-1Ru	Springlake																																F1	G1	H1	I1	J1	K1	L1	M1	N1	O1	P1	Q1		S1	T1	U1	V1
ATTX95490-2W	Springlake																															E1	F1	G1	H1	I1	J1	K1	L1	M1	N1	O1	P1	Q1		S1	T1	U1	V1
COTX05249-3W/Y	Springlake																														D1	E1	F1	G1	H1	I1	J1	K1	L1	M1	N1	O1	P1	Q1		S1	T1	U1	V1
AOTX91861-4R	Springlake																													C1	D1	E1	F1	G1	H1	I1	J1	K1	L1	M1	N1	O1	P1	Q1		S1	T1	U1	V1
NDTX059886S-1Y/Y	Springlake																													C1	D1	E1	F1	G1	H1	I1	J1	K1	L1	M1	N1	O1	P1	Q1		S1	T1	U1	V1
AOTX97213-1Ru	Springlake																													C1	D1	E1	F1	G1	H1	I1	J1	K1	L1	M1	N1	O1	P1	Q1		S1	T1	U1	V1
AOTX98096-1Ru*	Springlake																												B1	C1	D1	E1	F1	G1	H1	I1	J1	K1	L1	M1	N1	O1	P1	Q1		S1	T1	U1	V1
Stampede Russet	Springlake																												B1	C1	D1	E1	F1	G1	H1	I1	J1	K1	L1	M1	N1	O1	P1	Q1		S1	T1	U1	V1
COTX09022-3RuRE/Y	Springlake																												B1	C1	D1	E1	F1	G1	H1	I1	J1	K1	L1	M1	N1	O1	P1	Q1		S1	T1	U1	V1
ATTX88654-2P/Y	Springlake																											A1	B1	C1	D1	E1	F1	G1	H1	I1	J1	K1	L1	M1	N1	O1	P1	Q1		S1	T1	U1	V1
COTX01403-4R/Y	Springlake																											A1	B1	C1	D1	E1	F1	G1	H1	I1	J1	K1	L1	M1	N1	O1	P1	Q1		S1	T1	U1	V1
ATX05202s-3W/Y	Springlake																											A1	B1	C1	D1	E1	F1	G1	H1	I1	J1	K1	L1	M1	N1	O1	P1	Q1		S1	T1	U1	V1
AOTX93483-1R	Springlake																										Z	A1	B1	C1	D1	E1	F1	G1	H1	I1	J1	K1	L1	M1	N1	O1	P1	Q1		S1	T1	U1	V1
COTX10012-1Wrdspl/Y	Springlake																										Z	A1	B1	C1	D1	E1	F1	G1	H1	I1	J1	K1	L1	M1	N1	O1	P1	Q1		S1	T1	U1	V1
COTX09052-2Ru	Springlake																										Z	A1	B1	C1	D1	E1	F1	G1	H1	I1	J1	K1	L1	M1	N1	O1	P1	Q1		S1	T1	U1	V1
TXNS118	Springlake																										Z	A1	B1	C1	D1	E1	F1	G1	H1	I1	J1	K1	L1	M1	N1	O1	P1	Q1		S1	T1	U1	V1
AOTX95309-2W*	Springlake																										Z	A1	B1	C1	D1	E1	F1	G1	H1	I1	J1	K1	L1	M1	N1	O1	P1	Q1		S1	T1	U1	V1
NDTX731-1R	Springlake																										Z	A1	B1	C1	D1	E1	F1	G1	H1	I1	J1	K1	L1	M1	N1	O1	P1	Q1		S1	T1	U1	V1
COTX00104-7R	Springlake																										Z	A1	B1	C1	D1	E1	F1	G1	H1	I1	J1	K1	L1	M1	N1	O1	P1	Q1	R1	S1	T1	U1	V1
BTX1749-1W/Y	Dalhart																											A1	B1	C1	D1	E1	F1	G1	H1	I1	J1	K1	L1	M1	N1	O1	P1	Q1		S1	T1	U1	V1
BTX1544-2W/Y	Springlake																										Z	A1	B1	C1	D1	E1	F1	G1	H1	I1	J1	K1	L1	M1	N1	O1	P1	Q1	R1	S1	T1	U1	V1
COTX10080-2Ru	Springlake																										Z	A1	B1	C1	D1	E1	F1	G1	H1	I1	J1	K1	L1	M1	N1	O1	P1	Q1	R1	S1	T1	U1	V1
COTX08365F-3P/P	Springlake																										Z	A1	B1	C1	D1	E1	F1	G1	H1	I1	J1	K1	L1	M1	N1	O1	P1	Q1	R1	S1	T1	U1	V1
NDTX081648CB-4W	Springlake																									Y	Z	A1	B1	C1	D1	E1	F1	G1	H1	I1	J1	K1	L1	M1	N1	O1	P1	Q1	R1	S1	T1	U1	V1
COTX08322-10Ru	Dalhart																										Z	A1	B1	C1	D1	E1	F1	G1	H1	I1	J1	K1	L1	M1	N1	O1	P1	Q1		S1	T1	U1	V1
TXNS249	Springlake																									Y	Z	A1	B1	C1	D1	E1	F1	G1	H1	I1	J1	K1	L1	M1	N1	O1	P1	Q1	R1	S1	T1	U1	V1
TX08385-2P/YP	Springlake																									Y	Z	A1	B1	C1	D1	E1	F1	G1	H1	I1	J1	K1	L1	M1	N1	O1	P1	Q1	R1	S1	T1	U1	V1
TX1475-3W	Springlake																									Y	Z	A1	B1	C1	D1	E1	F1	G1	H1	I1	J1	K1	L1	M1	N1	O1	P1	Q1	R1	S1	T1	U1	V1
NDTX071258B-1R	Springlake																								X	Y	Z	A1	B1	C1	D1	E1	F1	G1	H1	I1	J1	K1	L1	M1	N1	O1	P1	Q1	R1	S1	T1	U1	V1
COTX03079-1W/W	Springlake																								X	Y	Z	A1	B1	C1	D1	E1	F1	G1	H1	I1	J1	K1	L1	M1	N1	O1	P1	Q1	R1	S1	T1	U1	V1
COTX05261-1R/Y	Springlake																								X	Y	Z	A1	B1	C1	D1	E1	F1	G1	H1	I1	J1	K1	L1	M1	N1	O1	P1	Q1	R1	S1	T1	U1	V1
AOTX95265-2ARu	Dalhart																								X	Y	Z	A1	B1	C1	D1	E1	F1	G1	H1	I1	J1	K1	L1	M1	N1	O1	P1	Q1	R1	S1	T1	U1	V1
CO112-F2-2P/P	Springlake																							W	X	Y	Z	A1	B1	C1	D1	E1	F1	G1	H1	I1	J1	K1	L1	M1	N1	O1	P1	Q1	R1	S1	T1	U1	V1
Vanguard Russet	Springlake																							W	X	Y	Z	A1	B1	C1	D1	E1	F1	G1	H1	I1	J1	K1	L1	M1	N1	O1	P1	Q1	R1	S1	T1	U1	V1
NDTX7590-3R	Dalhart																								X	Y	Z	A1	B1	C1	D1	E1	F1	G1	H1	I1	J1	K1	L1	M1	N1	O1	P1	Q1	R1	S1	T1	U1	V1
TX03196-1W	Springlake																							W	X	Y	Z	A1	B1	C1	D1	E1	F1	G1	H1	I1	J1	K1	L1	M1	N1	O1	P1	Q1	R1	S1	T1	U1	V1
ATTX98453-11Br	Springlake																							W	X	Y	Z	A1	B1	C1	D1	E1	F1	G1	H1	I1	J1	K1	L1	M1	N1	O1	P1	Q1	R1	S1	T1	U1	V1
TX11461-3W	Springlake																							W	X	Y	Z	A1	B1	C1	D1	E1	F1	G1	H1	I1	J1	K1	L1	M1	N1	O1	P1	Q1	R1	S1	T1	U1	V1
COTX02293-4R	Springlake																							W	X	Y	Z	A1	B1	C1	D1	E1	F1	G1	H1	I1	J1	K1	L1	M1	N1	O1	P1	Q1	R1	S1	T1	U1	V1
COTX10138-19P/Y	Springlake																							W	X	Y	Z	A1	B1	C1	D1	E1	F1	G1	H1	I1	J1	K1	L1	M1	N1	O1	P1	Q1	R1	S1	T1	U1	V1
AORTX09037-1W/Y	Springlake																							W	X	Y	Z	A1	B1	C1	D1	E1	F1	G1	H1	I1	J1	K1	L1	M1	N1	O1	P1	Q1	R1	S1	T1	U1	V1
ATTX00289-4W	Springlake																							W	X	Y	Z	A1	B1	C1	D1	E1	F1	G1	H1	I1	J1	K1	L1	M1	N1	O1	P1	Q1	R1	S1	T1	U1	V1
BTX2332-1R	Springlake																							W	X	Y	Z	A1	B1	C1	D1	E1	F1	G1	H1	I1	J1	K1	L1	M1	N1	O1	P1	Q1	R1	S1	T1	U1	V1
MWTX548-2Ru	Dalhart																								X	Y	Z	A1	B1	C1	D1	E1	F1	G1	H1	I1	J1	K1	L1	M1	N1	O1	P1	Q1	R1	S1	T1	U1	V1
ATTX98500-3P/Y	Springlake																							W	X	Y	Z	A1	B1	C1	D1	E1	F1	G1	H1	I1	J1	K1	L1	M1	N1	O1	P1	Q1	R1	S1	T1	U1	V1
ATTX98514-1R/Y	Springlake																							W	X	Y	Z	A1	B1	C1	D1	E1	F1	G1	H1	I1	J1	K1	L1	M1	N1	O1	P1	Q1	R1	S1	T1	U1	V1
AOTX95265-3Ru	Springlake																							W	X	Y	Z	A1	B1	C1	D1	E1	F1	G1	H1	I1	J1	K1	L1	M1	N1	O1	P1	Q1	R1	S1	T1	U1	V1
ATTX10265-4R/Y	Springlake																						V	W	X	Y	Z	A1	B1	C1	D1	E1	F1	G1	H1	I1	J1	K1	L1	M1	N1	O1	P1	Q1	R1	S1	T1	U1	V1
NDTX5438-11R	Springlake																						V	W	X	Y	Z	A1	B1	C1	D1	E1	F1	G1	H1	I1	J1	K1	L1	M1	N1	O1	P1	Q1	R1	S1	T1	U1	V1
COTX05211-4R	Springlake																					U	V	W	X	Y	Z	A1	B1	C1	D1	E1	F1	G1	H1	I1	J1	K1	L1	M1	N1	O1	P1	Q1	R1	S1	T1	U1	V1
COTX10138-15Wpe/Y	Springlake																					U	V	W	X	Y	Z	A1	B1	C1	D1	E1	F1	G1	H1	I1	J1	K1	L1	M1	N1	O1	P1	Q1	R1	S1	T1	U1	V1
ATTX05175s-1R/Y	Springlake																					U	V	W	X	Y	Z	A1	B1	C1	D1	E1	F1	G1	H1	I1	J1	K1	L1	M1	N1	O1	P1	Q1	R1	S1	T1	U1	V1
TXYG79	Springlake																					U	V	W	X	Y	Z	A1	B1	C1	D1	E1	F1	G1	H1	I1	J1	K1	L1	M1	N1	O1	P1	Q1	R1	S1	T1	U1	V1
ATX07305S-1Y/Y	Dalhart																							W	X	Y	Z	A1	B1	C1	D1	E1	F1	G1	H1	I1	J1	K1	L1	M1	N1	O1	P1	Q1	R1	S1	T1	U1	V1
TX14611-1R	Springlake																					U	V	W	X	Y	Z	A1	B1	C1	D1	E1	F1	G1	H1	I1	J1	K1	L1	M1	N1	O1	P1	Q1	R1	S1	T1	U1	V1
COTX87601-2Ru	Dalhart																						V	W	X	Y	Z	A1	B1	C1	D1	E1	F1	G1	H1	I1	J1	K1	L1	M1	N1	O1	P1	Q1	R1	S1	T1	U1	V1
AOR07781-2	Dalhart																					U	V	W	X	Y	Z	A1	B1	C1	D1	E1	F1	G1	H1	I1	J1	K1	L1	M1	N1	O1	P1	Q1	R1	S1	T1	U1	V1
COTX10138s-7Wpe/Y	Springlake																					U	V	W	X	Y	Z	A1	B1	C1	D1	E1	F1	G1	H1	I1	J1	K1	L1	M1	N1	O1	P1	Q1	R1	S1	T1	U1	V1
NDTX731-1R	Dalhart																					U	V	W	X	Y	Z	A1	B1	C1	D1	E1	F1	G1	H1	I1	J1	K1	L1	M1	N1	O1	P1	Q1	R1	S1	T1	U1	V1
ATTX98493-2P/P	Springlake																					U	V	W	X	Y	Z	A1	B1	C1	D1	E1	F1	G1	H1	I1	J1	K1	L1	M1	N1	O1	P1	Q1	R1	S1	T1	U1	V1
AOTX03187-1Ru	Dalhart																					U	V	W	X	Y	Z	A1	B1	C1	D1	E1	F1	G1	H1	I1	J1	K1	L1	M1	N1	O1	P1	Q1	R1	S1	T1	U1	V1
ATTX07042-3W	Dalhart																					U	V	W	X	Y	Z	A1	B1	C1	D1	E1	F1	G1	H1	I1	J1	K1	L1	M1	N1	O1	P1	Q1	R1	S1	T1	U1	V1
BTX1749-1W/Y	Springlake																				T	U	V	W	X	Y	Z	A1	B1	C1	D1	E1	F1	G1	H1	I1	J1	K1	L1	M1	N1	O1	P1	Q1	R1	S1	T1	U1	V1
NDTX5067-2R	Springlake																				T	U	V	W	X	Y	Z	A1	B1	C1	D1	E1	F1	G1	H1	I1	J1	K1	L1	M1	N1	O1	P1	Q1	R1	S1	T1	U1	V1
AOTX96216-2Ru	Springlake																				T	U	V	W	X	Y	Z	A1	B1	C1	D1	E1	F1	G1	H1	I1	J1	K1	L1	M1	N1	O1	P1	Q1	R1	S1	T1	U1	V1
COTX89044-1Ru	Springlake																				T	U	V	W	X	Y	Z	A1	B1	C1	D1	E1	F1	G1	H1	I1	J1	K1	L1	M1	N1	O1	P1	Q1	R1	S1	T1	U1	V1
AOTX05043-1Ru	Springlake																				T	U	V	W	X	Y	Z	A1	B1	C1	D1	E1	F1	G1	H1	I1	J1	K1	L1	M1	N1	O1	P1	Q1	R1	S1	T1	U1	V1
ATTX98500-2P/Y	Springlake																				T	U	V	W	X	Y	Z	A1	B1	C1	D1	E1	F1	G1	H1	I1	J1	K1	L1	M1	N1	O1	P1	Q1	R1	S1	T1	U1	V1
White LaSoda	Springlake																			S	T	U	V	W	X	Y	Z	A1	B1	C1	D1	E1	F1	G1	H1	I1	J1	K1	L1	M1	N1	O1	P1	Q1	R1	S1	T1	U1	V1
COTX03187-1W	Springlake																		R	S	T	U	V	W	X	Y	Z	A1	B1	C1	D1	E1	F1	G1	H1	I1	J1	K1	L1	M1	N1	O1	P1	Q1	R1	S1	T1	U1	V1
NDTX5003-2R	Springlake										J	K	L	M	N	O	P	Q	R	S	T	U	V	W	X	Y	Z	A1	B1	C1	D1	E1	F1	G1	H1	I1	J1	K1	L1	M1	N1	O1	P1	Q1	R1	S1	T1	U1	V1
Russet Norkotah	Dalhart																				T	U	V	W	X	Y	Z	A1	B1	C1	D1	E1	F1	G1	H1	I1	J1	K1	L1	M1	N1	O1	P1	Q1	R1	S1	T1	U1	V1
ATX9130-1Ru	Springlake																	Q	R	S	T	U	V	W	X	Y	Z	A1	B1	C1	D1	E1	F1	G1	H1	I1	J1	K1	L1	M1	N1	O1	P1	Q1	R1	S1	T1	U1	V1
COTX90046-1W	Dalhart																			S	T	U	V	W	X	Y	Z	A1	B1	C1	D1	E1	F1	G1	H1	I1	J1	K1	L1	M1	N1	O1	P1	Q1	R1	S1	T1	U1	V1
NDTX071217CB-1W/Y	Springlake																P	Q	R	S	T	U	V	W	X	Y	Z	A1	B1	C1	D1	E1	F1	G1	H1	I1	J1	K1	L1	M1	N1	O1	P1	Q1	R1	S1	T1	U1	V1
NDTX081648CB-1W	Springlake																P	Q	R	S	T	U	V	W	X	Y	Z	A1	B1	C1	D1	E1	F1	G1	H1	I1	J1	K1	L1	M1	N1	O1	P1	Q1	R1	S1	T1	U1	V1
Rio Rojo	Springlake																P	Q	R	S	T	U	V	W	X	Y	Z	A1	B1	C1	D1	E1	F1	G1	H1	I1	J1	K1	L1	M1	N1	O1	P1	Q1	R1	S1	T1	U1	V1
ATTX06246-1R	Springlake															O	P	Q	R	S	T	U	V	W	X	Y	Z	A1	B1	C1	D1	E1	F1	G1	H1	I1	J1	K1	L1	M1	N1	O1	P1	Q1	R1	S1	T1	U1	V1
ATX06264s-4R/Y	Springlake															O	P	Q	R	S	T	U	V	W	X	Y	Z	A1	B1	C1	D1	E1	F1	G1	H1	I1	J1	K1	L1	M1	N1	O1	P1	Q1	R1	S1	T1	U1	V1
COTX04050s-1P/P	Springlake															O	P	Q	R	S	T	U	V	W	X	Y	Z	A1	B1	C1	D1	E1	F1	G1	H1	I1	J1	K1	L1	M1	N1	O1	P1	Q1	R1	S1	T1	U1	V1
NDTX4271-5R	Dalhart																P	Q	R	S	T	U	V	W	X	Y	Z	A1	B1	C1	D1	E1	F1	G1	H1	I1	J1	K1	L1	M1	N1	O1	P1	Q1	R1	S1	T1	U1	V1
AOTX95309-2W*	Dalhart																P	Q	R	S	T	U	V	W	X	Y	Z	A1	B1	C1	D1	E1	F1	G1	H1	I1	J1	K1	L1	M1	N1	O1	P1	Q1	R1	S1	T1	U1	V1
TX12474-1P/R	Springlake															O	P	Q	R	S	T	U	V	W	X	Y	Z	A1	B1	C1	D1	E1	F1	G1	H1	I1	J1	K1	L1	M1	N1	O1	P1	Q1	R1	S1	T1	U1	V1
ATTX98491-4Yrdspl/Y	Dalhart																P	Q	R	S	T	U	V	W	X	Y	Z	A1	B1	C1	D1	E1	F1	G1	H1	I1	J1	K1	L1	M1	N1	O1	P1	Q1	R1	S1	T1	U1	V1
ATTX961014-1AR/Y	Dalhart																P	Q	R	S	T	U	V	W	X	Y	Z	A1	B1	C1	D1	E1	F1	G1	H1	I1	J1	K1	L1	M1	N1	O1	P1	Q1	R1	S1	T1	U1	V1
AOTX96075-1Ru	Springlake															O	P	Q	R	S	T	U	V	W	X	Y	Z	A1	B1	C1	D1	E1	F1	G1	H1	I1	J1	K1	L1	M1	N1	O1	P1	Q1	R1	S1	T1	U1	V1
COTX04015-3W/Y	Springlake															O	P	Q	R	S	T	U	V	W	X	Y	Z	A1	B1	C1	D1	E1	F1	G1	H1	I1	J1	K1	L1	M1	N1	O1	P1	Q1	R1	S1	T1	U1	V1
AOTX93483-1R	Dalhart															O	P	Q	R	S	T	U	V	W	X	Y	Z	A1	B1	C1	D1	E1	F1	G1	H1	I1	J1	K1	L1	M1	N1	O1	P1	Q1	R1	S1	T1	U1	V1
COTX05249-3W/Y	Dalhart								H	I	J	K	L	M	N	O	P	Q	R	S	T	U	V	W	X	Y	Z	A1	B1	C1	D1	E1	F1	G1	H1	I1	J1	K1	L1	M1	N1	O1	P1	Q1	R1	S1	T1	U1	V1
AOTX95295-3Ru	Springlake														N	O	P	Q	R	S	T	U	V	W	X	Y	Z	A1	B1	C1	D1	E1	F1	G1	H1	I1	J1	K1	L1	M1	N1	O1	P1	Q1	R1	S1	T1	U1	V1
ATTX961014-1Br/Y	Springlake														N	O	P	Q	R	S	T	U	V	W	X	Y	Z	A1	B1	C1	D1	E1	F1	G1	H1	I1	J1	K1	L1	M1	N1	O1	P1	Q1	R1	S1	T1	U1	V1
ATTX98444s-16R/Y	Dalhart														N	O	P	Q	R	S	T	U	V	W	X	Y	Z	A1	B1	C1	D1	E1	F1	G1	H1	I1	J1	K1	L1	M1	N1	O1	P1	Q1	R1	S1	T1	U1	V1
Russet Norkotah 223	Springlake						F	G	H	I	J	K	L	M	N	O	P	Q	R	S	T	U	V	W	X	Y	Z	A1	B1	C1	D1	E1	F1	G1	H1	I1	J1	K1	L1	M1	N1	O1	P1	Q1	R1	S1	T1	U1	V1
ATX02263-1R/Y	Springlake														N	O	P	Q	R	S	T	U	V	W	X	Y	Z	A1	B1	C1	D1	E1	F1	G1	H1	I1	J1	K1	L1	M1	N1	O1	P1	Q1	R1	S1	T1	U1	V1
COTX02172-1R	Springlake														N	O	P	Q	R	S	T	U	V	W	X	Y	Z	A1	B1	C1	D1	E1	F1	G1	H1	I1	J1	K1	L1	M1	N1	O1	P1	Q1	R1	S1	T1	U1	V1
NDTX059886S-1Y/Y	Dalhart						F	G	H	I	J	K	L	M	N	O	P	Q	R	S	T	U	V	W	X	Y	Z	A1	B1	C1	D1	E1	F1	G1	H1	I1	J1	K1	L1	M1	N1	O1	P1	Q1	R1	S1	T1	U1	V1
COTX08258-6Ru	Springlake													M	N	O	P	Q	R	S	T	U	V	W	X	Y	Z	A1	B1	C1	D1	E1	F1	G1	H1	I1	J1	K1	L1	M1	N1	O1	P1	Q1	R1	S1	T1	U1	V1
COTX05211-5R	Dalhart														N	O	P	Q	R	S	T	U	V	W	X	Y	Z	A1	B1	C1	D1	E1	F1	G1	H1	I1	J1	K1	L1	M1	N1	O1	P1	Q1	R1	S1	T1	U1	V1
ATTX01180-1R/Y	Dalhart														N	O	P	Q	R	S	T	U	V	W	X	Y	Z	A1	B1	C1	D1	E1	F1	G1	H1	I1	J1	K1	L1	M1	N1	O1	P1	Q1	R1	S1	T1	U1	V1
COTX10138-19P/Y	Dalhart														N	O	P	Q	R	S	T	U	V	W	X	Y	Z	A1	B1	C1	D1	E1	F1	G1	H1	I1	J1	K1	L1	M1	N1	O1	P1	Q1	R1	S1	T1	U1	V1
COTX09052-1Ru	Dalhart													M	N	O	P	Q	R	S	T	U	V	W	X	Y	Z	A1	B1	C1	D1	E1	F1	G1	H1	I1	J1	K1	L1	M1	N1	O1	P1	Q1	R1	S1	T1	U1	V1
NDTX059775-1W	Dalhart		B	C	D	E	F	G	H	I	J	K	L	M	N	O	P	Q	R	S	T	U	V	W	X	Y	Z	A1	B1	C1	D1	E1	F1	G1	H1	I1	J1	K1	L1	M1	N1	O1	P1	Q1	R1	S1	T1	U1	V1
Russet Norkotah 278	Dalhart												L	M	N	O	P	Q	R	S	T	U	V	W	X	Y	Z	A1	B1	C1	D1	E1	F1	G1	H1	I1	J1	K1	L1	M1	N1	O1	P1	Q1	R1	S1	T1	U1	V1
COTX08258-6Ru	Dalhart												L	M	N	O	P	Q	R	S	T	U	V	W	X	Y	Z	A1	B1	C1	D1	E1	F1	G1	H1	I1	J1	K1	L1	M1	N1	O1	P1	Q1	R1	S1	T1	U1	V1
ATTX98465-1R/Y	Springlake												L	M	N	O	P	Q	R	S	T	U	V	W	X	Y	Z	A1	B1	C1	D1	E1	F1	G1	H1	I1	J1	K1	L1	M1	N1	O1	P1	Q1	R1	S1	T1	U1	V1
NDTX91068-11R	Dalhart												L	M	N	O	P	Q	R	S	T	U	V	W	X	Y	Z	A1	B1	C1	D1	E1	F1	G1	H1	I1	J1	K1	L1	M1	N1	O1	P1	Q1	R1	S1	T1	U1	V1
NDTX4828-2R	Springlake											K	L	M	N	O	P	Q	R	S	T	U	V	W	X	Y	Z	A1	B1	C1	D1	E1	F1	G1	H1	I1	J1	K1	L1	M1	N1	O1	P1	Q1	R1	S1	T1	U1	V1
COTX10118-1Wre/Y	Springlake											K	L	M	N	O	P	Q	R	S	T	U	V	W	X	Y	Z	A1	B1	C1	D1	E1	F1	G1	H1	I1	J1	K1	L1	M1	N1	O1	P1	Q1	R1	S1	T1	U1	V1
ATTX00289-6Y/Y	Springlake											K	L	M	N	O	P	Q	R	S	T	U	V	W	X	Y	Z	A1	B1	C1	D1	E1	F1	G1	H1	I1	J1	K1	L1	M1	N1	O1	P1	Q1	R1	S1	T1	U1	V1
AOTX98137-1Ru	Dalhart		B	C	D	E	F	G	H	I	J	K	L	M	N	O	P	Q	R	S	T	U	V	W	X	Y	Z	A1	B1	C1	D1	E1	F1	G1	H1	I1	J1	K1	L1	M1	N1	O1	P1	Q1	R1	S1	T1	U1	V1
ATTX98453-3R	Dalhart												L	M	N	O	P	Q	R	S	T	U	V	W	X	Y	Z	A1	B1	C1	D1	E1	F1	G1	H1	I1	J1	K1	L1	M1	N1	O1	P1	Q1	R1	S1	T1	U1	V1
ATTX98514-1R/Y	Dalhart											K	L	M	N	O	P	Q	R	S	T	U	V	W	X	Y	Z	A1	B1	C1	D1	E1	F1	G1	H1	I1	J1	K1	L1	M1	N1	O1	P1	Q1	R1	S1	T1	U1	V1
Russet Norkotah 223	Dalhart		B	C	D	E	F	G	H	I	J	K	L	M	N	O	P	Q	R	S	T	U	V	W	X	Y	Z	A1	B1	C1	D1	E1	F1	G1	H1	I1	J1	K1	L1	M1	N1	O1	P1	Q1	R1	S1	T1	U1	V1
TX09414-1W	Dalhart											K	L	M	N	O	P	Q	R	S	T	U	V	W	X	Y	Z	A1	B1	C1	D1	E1	F1	G1	H1	I1	J1	K1	L1	M1	N1	O1	P1	Q1	R1	S1	T1	U1	V1
JTTX75/2003EH-1Yre/Y	Dalhart											K	L	M	N	O	P	Q	R	S	T	U	V	W	X	Y	Z	A1	B1	C1	D1	E1	F1	G1	H1	I1	J1	K1	L1	M1	N1	O1	P1	Q1	R1	S1	T1	U1	V1
AOTX97213-1Ru	Dalhart										J	K	L	M	N	O	P	Q	R	S	T	U	V	W	X	Y	Z	A1	B1	C1	D1	E1	F1	G1	H1	I1	J1	K1	L1	M1	N1	O1	P1	Q1	R1	S1	T1	U1	V1
Russet Norkotah 296	Dalhart										J	K	L	M	N	O	P	Q	R	S	T	U	V	W	X	Y	Z	A1	B1	C1	D1	E1	F1	G1	H1	I1	J1	K1	L1	M1	N1	O1	P1	Q1	R1	S1	T1	U1	V1
NDTX081618-1P/P	Dalhart										J	K	L	M	N	O	P	Q	R	S	T	U	V	W	X	Y	Z	A1	B1	C1	D1	E1	F1	G1	H1	I1	J1	K1	L1	M1	N1	O1	P1	Q1	R1	S1	T1	U1	V1
NDTX4756-1R/Y	Springlake								H	I	J	K	L	M	N	O	P	Q	R	S	T	U	V	W	X	Y	Z	A1	B1	C1	D1	E1	F1	G1	H1	I1	J1	K1	L1	M1	N1	O1	P1	Q1	R1	S1	T1	U1	V1
ATTX98466-5R/WR	Springlake								H	I	J	K	L	M	N	O	P	Q	R	S	T	U	V	W	X	Y	Z	A1	B1	C1	D1	E1	F1	G1	H1	I1	J1	K1	L1	M1	N1	O1	P1	Q1	R1	S1	T1	U1	V1
NDTX5438-11R	Dalhart									I	J	K	L	M	N	O	P	Q	R	S	T	U	V	W	X	Y	Z	A1	B1	C1	D1	E1	F1	G1	H1	I1	J1	K1	L1	M1	N1	O1	P1	Q1	R1	S1	T1	U1	V1
MWTX2609-4Ru	Dalhart								H	I	J	K	L	M	N	O	P	Q	R	S	T	U	V	W	X	Y	Z	A1	B1	C1	D1	E1	F1	G1	H1	I1	J1	K1	L1	M1	N1	O1	P1	Q1	R1	S1	T1	U1	V1
TXA549-1Ru	Dalhart								H	I	J	K	L	M	N	O	P	Q	R	S	T	U	V	W	X	Y	Z	A1	B1	C1	D1	E1	F1	G1	H1	I1	J1	K1	L1	M1	N1	O1	P1	Q1	R1	S1	T1	U1	V1
Russet Burbank	Dalhart	A	B	C	D	E	F	G	H	I	J	K	L	M	N	O	P	Q	R	S	T	U	V	W	X	Y	Z	A1	B1	C1	D1	E1	F1	G1	H1	I1	J1	K1	L1	M1	N1	O1	P1	Q1	R1	S1	T1	U1	V1
ATTX00289-5R/Y	Springlake								H	I	J	K	L	M	N	O	P	Q	R	S	T	U	V	W	X	Y	Z	A1	B1	C1	D1	E1	F1	G1	H1	I1	J1	K1	L1	M1	N1	O1	P1	Q1	R1	S1	T1	U1	V1
ATTX99325-1P	Dalhart								H	I	J	K	L	M	N	O	P	Q	R	S	T	U	V	W	X	Y	Z	A1	B1	C1	D1	E1	F1	G1	H1	I1	J1	K1	L1	M1	N1	O1	P1	Q1	R1	S1	T1	U1	V1
UMTX383-3Yrdspl/Y	Dalhart	A	B	C	D	E	F	G	H	I	J	K	L	M	N	O	P	Q	R	S	T	U	V	W	X	Y	Z	A1	B1	C1	D1	E1	F1	G1	H1	I1	J1	K1	L1	M1	N1	O1	P1	Q1	R1	S1	T1	U1	V1
ATX9117-1Ru	Dalhart								H	I	J	K	L	M	N	O	P	Q	R	S	T	U	V	W	X	Y	Z	A1	B1	C1	D1	E1	F1	G1	H1	I1	J1	K1	L1	M1	N1	O1	P1	Q1	R1	S1	T1	U1	V1
COTX10080-2Ru	Dalhart								H	I	J	K	L	M	N	O	P	Q	R	S	T	U	V	W	X	Y	Z	A1	B1	C1	D1	E1	F1	G1	H1	I1	J1	K1	L1	M1	N1	O1	P1	Q1	R1	S1	T1	U1	V1
ATTX98462s-3R/Y	Dalhart	A	B	C	D	E	F	G	H	I	J	K	L	M	N	O	P	Q	R	S	T	U	V	W	X	Y	Z	A1	B1	C1	D1	E1	F1	G1	H1	I1	J1	K1	L1	M1	N1	O1	P1	Q1	R1	S1	T1	U1	V1
TX1475-3W	Dalhart								H	I	J	K	L	M	N	O	P	Q	R	S	T	U	V	W	X	Y	Z	A1	B1	C1	D1	E1	F1	G1	H1	I1	J1	K1	L1	M1	N1	O1	P1	Q1	R1	S1	T1	U1	V1
ATTX98510-1R/Y	Springlake							G	H	I	J	K	L	M	N	O	P	Q	R	S	T	U	V	W	X	Y	Z	A1	B1	C1	D1	E1	F1	G1	H1	I1	J1	K1	L1	M1	N1	O1	P1	Q1	R1	S1	T1	U1	V1
ATTX98518-5P/Y	Dalhart								H	I	J	K	L	M	N	O	P	Q	R	S	T	U	V	W	X	Y	Z	A1	B1	C1	D1	E1	F1	G1	H1	I1	J1	K1	L1	M1	N1	O1	P1	Q1	R1	S1	T1	U1	V1
TXNS249	Dalhart								H	I	J	K	L	M	N	O	P	Q	R	S	T	U	V	W	X	Y	Z	A1	B1	C1	D1	E1	F1	G1	H1	I1	J1	K1	L1	M1	N1	O1	P1	Q1	R1	S1	T1	U1	V1
ATTX961014-1Br/Y	Dalhart								H	I	J	K	L	M	N	O	P	Q	R	S	T	U	V	W	X	Y	Z	A1	B1	C1	D1	E1	F1	G1	H1	I1	J1	K1	L1	M1	N1	O1	P1	Q1	R1	S1	T1	U1	V1
COTX90046-5W	Dalhart							G	H	I	J	K	L	M	N	O	P	Q	R	S	T	U	V	W	X	Y	Z	A1	B1	C1	D1	E1	F1	G1	H1	I1	J1	K1	L1	M1	N1	O1	P1	Q1	R1	S1	T1	U1	V1
ATTX05175s-1R/Y	Dalhart					E		G	H	I	J	K	L	M	N	O	P	Q	R	S	T	U	V	W	X	Y	Z	A1	B1	C1	D1	E1	F1	G1	H1	I1	J1	K1	L1	M1	N1	O1	P1	Q1	R1	S1	T1	U1	V1
NDTX6773-1W	Dalhart	A	B	C	D	E	F	G	H	I	J	K	L	M	N	O	P	Q	R	S	T	U	V	W	X	Y	Z	A1	B1	C1	D1	E1	F1	G1	H1	I1	J1	K1	L1	M1	N1	O1	P1	Q1	R1	S1	T1	U1	V1
COTX05211-5R	Springlake			C	D	E	F	G	H	I	J	K	L	M	N	O	P	Q	R	S	T	U	V	W	X	Y	Z	A1	B1	C1	D1	E1	F1	G1	H1	I1	J1	K1	L1	M1	N1	O1	P1	Q1	R1	S1	T1	U1	V1
TX09403-15W	Dalhart				D	E	F	G	H	I	J	K	L	M	N	O	P	Q	R	S	T	U	V	W	X	Y	Z	A1	B1	C1	D1	E1	F1	G1	H1	I1	J1	K1	L1	M1	N1	O1	P1	Q1	R1	S1	T1	U1	V1
COTX10138s-7Wpe/Y	Dalhart	A	B	C	D	E	F	G	H	I	J	K	L	M	N	O	P	Q	R	S	T	U	V	W	X	Y	Z	A1	B1	C1	D1	E1	F1	G1	H1	I1	J1	K1	L1	M1	N1	O1	P1	Q1	R1	S1	T1	U1	V1
NDTX050169-1R	Dalhart				D	E	F	G	H	I	J	K	L	M	N	O	P	Q	R	S	T	U	V	W	X	Y	Z	A1	B1	C1	D1	E1	F1	G1	H1	I1	J1	K1	L1	M1	N1	O1	P1	Q1	R1	S1	T1	U1	V1
NDTX060700C-1W	Dalhart			C	D	E	F	G	H	I	J	K	L	M	N	O	P	Q	R	S	T	U	V	W	X	Y	Z	A1	B1	C1	D1	E1	F1	G1	H1	I1	J1	K1	L1	M1	N1	O1	P1	Q1	R1	S1	T1	U1	V1
COTX01403-4R/Y	Dalhart			C	D	E	F	G	H	I	J	K	L	M	N	O	P	Q	R	S	T	U	V	W	X	Y	Z	A1	B1	C1	D1	E1	F1	G1	H1	I1	J1	K1	L1	M1	N1	O1	P1	Q1	R1	S1	T1	U1	V1
NDTX059828-2W	Dalhart			C	D	E	F	G	H	I	J	K	L	M	N	O	P	Q	R	S	T	U	V	W	X	Y	Z	A1	B1	C1	D1	E1	F1	G1	H1	I1	J1	K1	L1	M1	N1	O1	P1	Q1	R1	S1	T1	U1	V1
TX11461-3W	Dalhart		B	C	D	E	F	G	H	I	J	K	L	M	N	O	P	Q	R	S	T	U	V	W	X	Y	Z	A1	B1	C1	D1	E1	F1	G1	H1	I1	J1	K1	L1	M1	N1	O1	P1	Q1	R1	S1	T1	U1	V1
ATTX10265-4R/Y	Dalhart		B	C	D	E	F	G	H	I	J	K	L	M	N	O	P	Q	R	S	T	U	V	W	X	Y	Z	A1	B1	C1	D1	E1	F1	G1	H1	I1	J1	K1	L1	M1	N1	O1	P1	Q1	R1	S1	T1	U1	V1
COTX09052-2Ru	Dalhart		B	C	D	E	F	G	H	I	J	K	L	M	N	O	P	Q	R	S	T	U	V	W	X	Y	Z	A1	B1	C1	D1	E1	F1	G1	H1	I1	J1	K1	L1	M1	N1	O1	P1	Q1	R1	S1	T1	U1	V1
Vanguard Russet	Dalhart		B	C	D	E	F	G	H	I	J	K	L	M	N	O	P	Q	R	S	T	U	V	W	X	Y	Z	A1	B1	C1	D1	E1	F1	G1	H1	I1	J1	K1	L1	M1	N1	O1	P1	Q1	R1	S1	T1	U1	V1
COTX10118-1Wre/Y	Dalhart	A	B	C	D	E	F	G	H	I	J	K	L	M	N	O	P	Q	R	S	T	U	V	W	X	Y	Z	A1	B1	C1	D1	E1	F1	G1	H1	I1	J1	K1	L1	M1	N1	O1	P1	Q1	R1	S1	T1	U1	V1
NDTX5003-2R	Dalhart		B	C	D	E	F	G	H	I	J	K	L	M	N	O	P	Q	R	S	T	U	V	W	X	Y	Z	A1	B1	C1	D1	E1	F1	G1	H1	I1	J1	K1	L1	M1	N1	O1	P1	Q1	R1	S1	T1	U1	V1
COTX09022-3RuRE/Y	Dalhart	A	B	C	D	E	F	G	H	I	J	K	L	M	N	O	P	Q	R	S	T	U	V	W	X	Y	Z	A1	B1	C1	D1	E1	F1	G1	H1	I1	J1	K1	L1	M1	N1	O1	P1	Q1	R1	S1	T1	U1	V1
AOTX96208-1Ru	Dalhart		B	C	D	E	F	G	H	I	J	K	L	M	N	O	P	Q	R	S	T	U	V	W	X	Y	Z	A1	B1	C1	D1	E1	F1	G1	H1	I1	J1	K1	L1	M1	N1	O1	P1	Q1	R1	S1	T1	U1	V1
ATX87184-2Ru	Dalhart		B	C	D	E	F	G	H	I	J	K	L	M	N	O	P	Q	R	S	T	U	V	W	X	Y	Z	A1	B1	C1	D1	E1	F1	G1	H1	I1	J1	K1	L1	M1	N1	O1	P1	Q1	R1	S1	T1	U1	V1
ATTX98453-6R	Springlake		B	C	D	E	F	G	H	I	J	K	L	M	N	O	P	Q	R	S	T	U	V	W	X	Y	Z	A1	B1	C1	D1	E1	F1	G1	H1	I1	J1	K1	L1	M1	N1	O1	P1	Q1	R1	S1	T1	U1	V1
NDTX4828-2R	Dalhart		B	C	D	E	F	G	H	I	J	K	L	M	N	O	P	Q	R	S	T	U	V	W	X	Y	Z	A1	B1	C1	D1	E1	F1	G1	H1	I1	J1	K1	L1	M1	N1	O1	P1	Q1	R1	S1	T1	U1	V1
NDTX081451CBs-1Y/Y	Dalhart		B	C	D	E	F	G	H	I	J	K	L	M	N	O	P	Q	R	S	T	U	V	W	X	Y	Z	A1	B1	C1	D1	E1	F1	G1	H1	I1	J1	K1	L1	M1	N1	O1	P1	Q1	R1	S1	T1	U1	V1
NDTX081648CB-13W	Dalhart	A	B	C	D	E	F	G	H	I	J	K	L	M	N	O	P	Q	R	S	T	U	V	W	X	Y	Z	A1	B1	C1	D1	E1	F1	G1	H1	I1	J1	K1	L1	M1	N1	O1	P1	Q1	R1	S1	T1	U1	V1
TX05249-11W	Dalhart		B	C	D	E	F	G	H	I	J	K	L	M	N	O	P	Q	R	S	T	U	V	W	X	Y	Z	A1	B1	C1	D1	E1	F1	G1	H1	I1	J1	K1	L1	M1	N1	O1	P1	Q1	R1	S1	T1	U1	V1
AOTX95309-1W	Dalhart		B	C	D	E	F	G	H	I	J	K	L	M	N	O	P	Q	R	S	T	U	V	W	X	Y	Z	A1	B1	C1	D1	E1	F1	G1	H1	I1	J1	K1	L1	M1	N1	O1	P1	Q1	R1	S1	T1	U1	V1
ATTX96746-1R*	Dalhart		B	C	D	E	F	G	H	I	J	K	L	M	N	O	P	Q	R	S	T	U	V	W	X	Y	Z	A1	B1	C1	D1	E1	F1	G1	H1	I1	J1	K1	L1	M1	N1	O1	P1	Q1	R1	S1	T1	U1	V1
NDTX059761-1R/R	Springlake		B	C	D	E	F	G	H	I	J	K	L	M	N	O	P	Q	R	S	T	U	V	W	X	Y	Z	A1	B1	C1	D1	E1	F1	G1	H1	I1	J1	K1	L1	M1	N1	O1	P1	Q1	R1	S1	T1	U1	V1
COTX08365F-3P/P	Dalhart		B	C	D	E	F	G	H	I	J	K	L	M	N	O	P	Q	R	S	T	U	V	W	X	Y	Z	A1	B1	C1	D1	E1	F1	G1	H1	I1	J1	K1	L1	M1	N1	O1	P1	Q1	R1	S1	T1	U1	V1
COTX05261-1R/Y	Dalhart		B	C	D	E	F	G	H	I	J	K	L	M	N	O	P	Q	R	S	T	U	V	W	X	Y	Z	A1	B1	C1	D1	E1	F1	G1	H1	I1	J1	K1	L1	M1	N1	O1	P1	Q1	R1	S1	T1	U1	V1
ATX03564-1Y/Y	Dalhart	A	B	C	D	E	F	G	H	I	J	K	L	M	N	O	P	Q	R	S	T	U	V	W	X	Y	Z	A1	B1	C1	D1	E1	F1	G1	H1	I1	J1	K1	L1	M1	N1	O1	P1	Q1	R1	S1	T1	U1	V1
Stampede Russet	Dalhart		B	C	D	E	F	G	H	I	J	K	L	M	N	O	P	Q	R	S	T	U	V	W	X	Y	Z	A1	B1	C1	D1	E1	F1	G1	H1	I1	J1	K1	L1	M1	N1	O1	P1	Q1	R1	S1	T1	U1	V1
AOTX96216-1Ru	Dalhart		B	C	D	E	F	G	H	I	J	K	L	M	N	O	P	Q	R	S	T	U	V	W	X	Y	Z	A1	B1	C1	D1	E1	F1	G1	H1	I1	J1	K1	L1	M1	N1	O1	P1	Q1	R1	S1	T1	U1	V1
TX11461-2W	Dalhart		B	C	D	E	F	G	H	I	J	K	L	M	N	O	P	Q	R	S	T	U	V	W	X	Y	Z	A1	B1	C1	D1	E1	F1	G1	H1	I1	J1	K1	L1	M1	N1	O1	P1	Q1	R1	S1	T1	U1	V1
NDTX081648CB-4W	Dalhart		B	C	D	E	F	G	H	I	J	K	L	M	N	O	P	Q	R	S	T	U	V	W	X	Y	Z	A1	B1	C1	D1	E1	F1	G1	H1	I1	J1	K1	L1	M1	N1	O1	P1	Q1	R1	S1	T1	U1	V1
NDTX091908AB-2W	Dalhart		B	C	D	E	F	G	H	I	J	K	L	M	N	O	P	Q	R	S	T	U	V	W	X	Y	Z	A1	B1	C1	D1	E1	F1	G1	H1	I1	J1	K1	L1	M1	N1	O1	P1	Q1	R1	S1	T1	U1	V1
ATX02263-1R/Y	Dalhart		B	C	D	E	F	G	H	I	J	K	L	M	N	O	P	Q	R	S	T	U	V	W	X	Y	Z	A1	B1	C1	D1	E1	F1	G1	H1	I1	J1	K1	L1	M1	N1	O1	P1	Q1	R1	S1	T1	U1	V1
NDTX050184s-1R/Y	Springlake	A	B	C	D	E	F	G	H	I	J	K	L	M	N	O	P	Q	R	S	T	U	V	W	X	Y	Z	A1	B1	C1	D1	E1	F1	G1	H1	I1	J1	K1	L1	M1	N1	O1	P1	Q1	R1	S1	T1	U1	V1
ATX84378-6Ru	Dalhart	A	B	C	D	E	F	G	H	I	J	K	L	M	N	O	P	Q	R	S	T	U	V	W	X	Y	Z	A1	B1	C1	D1	E1	F1	G1	H1	I1	J1	K1	L1	M1	N1	O1	P1	Q1	R1	S1	T1	U1	V1
AOTX05043-1Ru	Dalhart	A	B	C	D	E	F	G	H	I	J	K	L	M	N	O	P	Q	R	S	T	U	V	W	X	Y	Z	A1	B1	C1	D1	E1	F1	G1	H1	I1	J1	K1	L1	M1	N1	O1	P1	Q1	R1	S1	T1	U1	V1
MWTX2609-2Ru	Dalhart	A	B	C	D	E	F	G	H	I	J	K	L	M	N	O	P	Q	R	S	T	U	V	W	X	Y	Z	A1	B1	C1	D1	E1	F1	G1	H1	I1	J1	K1	L1	M1	N1	O1	P1	Q1	R1	S1	T1	U1	V1
CO112-F2-2P/P	Dalhart	A	B	C	D	E	F	G	H	I	J	K	L	M	N	O	P	Q	R	S	T	U	V	W	X	Y	Z	A1	B1	C1	D1	E1	F1	G1	H1	I1	J1	K1	L1	M1	N1	O1	P1	Q1	R1	S1	T1	U1	V1
COTX10073s-1W	Dalhart	A	B	C	D	E	F	G	H	I	J	K	L	M	N	O	P	Q	R	S	T	U	V	W	X	Y	Z	A1	B1	C1	D1	E1	F1	G1	H1	I1	J1	K1	L1	M1	N1	O1	P1	Q1	R1	S1	T1	U1	V1
Russet Norkotah 112	Dalhart	A	B	C	D	E	F	G	H	I	J	K	L	M	N	O	P	Q	R	S	T	U	V	W	X	Y	Z	A1	B1	C1	D1	E1	F1	G1	H1	I1	J1	K1	L1	M1	N1	O1	P1	Q1	R1	S1	T1	U1	V1
NDTX4756-1R/Y	Dalhart	A	B	C	D	E	F	G	H	I	J	K	L	M	N	O	P	Q	R	S	T	U	V	W	X	Y	Z	A1	B1	C1	D1	E1	F1	G1	H1	I1	J1	K1	L1	M1	N1	O1	P1	Q1	R1	S1	T1	U1	V1
COTX00104-7R	Dalhart	A	B	C	D	E	F	G	H	I	J	K	L	M	N	O	P	Q	R	S	T	U	V	W	X	Y	Z	A1	B1	C1	D1	E1	F1	G1	H1	I1	J1	K1	L1	M1	N1	O1	P1	Q1	R1	S1	T1	U1	V1
TX13590-9Ru	Dalhart	A	B	C	D	E	F	G	H	I	J	K	L	M	N	O	P	Q	R	S	T	U	V	W	X	Y	Z	A1	B1	C1	D1	E1	F1	G1	H1	I1	J1	K1	L1	M1	N1	O1	P1	Q1	R1	S1	T1	U1	V1
COTX09089-1Ru	Dalhart	A	B	C	D	E	F	G	H	I	J	K	L	M	N	O	P	Q	R	S	T	U	V	W	X	Y	Z	A1	B1	C1	D1	E1	F1	G1	H1	I1	J1	K1	L1	M1	N1	O1	P1	Q1	R1	S1	T1	U1	V1
AORTX09037-1W/Y	Dalhart	A	B	C	D	E	F	G	H	I	J	K	L	M	N	O	P	Q	R	S	T	U	V	W	X	Y	Z	A1	B1	C1	D1	E1	F1	G1	H1	I1	J1	K1	L1	M1	N1	O1	P1	Q1	R1	S1	T1	U1	V1
ATX05186-1R	Dalhart	A	B	C	D	E	F	G	H	I	J	K	L	M	N	O	P	Q	R	S	T	U	V	W	X	Y	Z	A1	B1	C1	D1	E1	F1	G1	H1	I1	J1	K1	L1	M1	N1	O1	P1	Q1	R1	S1	T1	U1	V1
AOTX96075-1Ru	Dalhart	A	B	C	D	E	F	G	H	I	J	K	L	M	N	O	P	Q	R	S	T	U	V	W	X	Y	Z	A1	B1	C1	D1	E1	F1	G1	H1	I1	J1	K1	L1	M1	N1	O1	P1	Q1	R1	S1	T1	U1	V1
TX12484-4W	Dalhart	A	B	C	D	E	F	G	H	I	J	K	L	M	N	O	P	Q	R	S	T	U	V	W	X	Y	Z	A1	B1	C1	D1	E1	F1	G1	H1	I1	J1	K1	L1	M1	N1	O1	P1	Q1	R1	S1	T1	U1	V1
NDTX4784-7R	Dalhart	A	B	C	D	E	F	G	H	I	J	K	L	M	N	O	P	Q	R	S	T	U	V	W	X	Y	Z	A1	B1	C1	D1	E1	F1	G1	H1	I1	J1	K1	L1	M1	N1	O1	P1	Q1	R1	S1	T1	U1	V1
NDTX4930-5W	Dalhart	A	B	C	D	E	F	G	H	I	J	K	L	M	N	O	P	Q	R	S	T	U	V	W	X	Y	Z	A1	B1	C1	D1	E1	F1	G1	H1	I1	J1	K1	L1	M1	N1	O1	P1	Q1	R1	S1	T1	U1	V1
TX08350-12Ru	Dalhart	A	B	C	D	E	F	G	H	I	J	K	L	M	N	O	P	Q	R	S	T	U	V	W	X	Y	Z	A1	B1	C1	D1	E1	F1	G1	H1	I1	J1	K1	L1	M1	N1	O1	P1	Q1	R1	S1	T1	U1	V1
NDTX8773-4Ru	Dalhart	A	B	C	D	E	F	G	H	I	J	K	L	M	N	O	P	Q	R	S	T	U	V	W	X	Y	Z	A1	B1	C1	D1	E1	F1	G1	H1	I1	J1	K1	L1	M1	N1	O1	P1	Q1	R1	S1	T1	U1	V1
AOTX96216-2Ru	Dalhart	A	B	C	D	E	F	G	H	I	J	K	L	M	N	O	P	Q	R	S	T	U	V	W	X	Y	Z	A1	B1	C1	D1	E1	F1	G1	H1	I1	J1	K1	L1	M1	N1	O1	P1	Q1	R1	S1	T1	U1	V1
ATTX95490-2W	Dalhart	A	B	C	D	E	F	G	H	I	J	K	L	M	N	O	P	Q	R	S	T	U	V	W	X	Y	Z	A1	B1	C1	D1	E1	F1	G1	H1	I1	J1	K1	L1	M1	N1	O1	P1	Q1	R1	S1	T1	U1	V1
TX09396-1W	Dalhart	A	B	C	D	E	F	G	H	I	J	K	L	M	N	O	P	Q	R	S	T	U	V	W	X	Y	Z	A1	B1	C1	D1	E1	F1	G1	H1	I1	J1	K1	L1	M1	N1	O1	P1	Q1	R1	S1	T1	U1	V1
AOTX02136-1Ru	Dalhart	A	B	C	D	E	F	G	H	I	J	K	L	M	N	O	P	Q	R	S	T	U	V	W	X	Y	Z	A1	B1	C1	D1	E1	F1	G1	H1	I1	J1	K1	L1	M1	N1	O1	P1	Q1	R1	S1	T1	U1	V1
COTX03079-1W/W	Dalhart	A	B	C	D	E	F	G	H	I	J	K	L	M	N	O	P	Q	R	S	T	U	V	W	X	Y	Z	A1	B1	C1	D1	E1	F1	G1	H1	I1	J1	K1	L1	M1	N1	O1	P1	Q1	R1	S1	T1	U1	V1
AOTX91861-4R	Dalhart	A	B	C	D	E	F	G	H	I	J	K	L	M	N	O	P	Q	R	S	T	U	V	W	X	Y	Z	A1	B1	C1	D1	E1	F1	G1	H1	I1	J1	K1	L1	M1	N1	O1	P1	Q1	R1	S1	T1	U1	V1
COTX08121-4Ru	Dalhart	A	B	C	D	E	F	G	H	I	J	K	L	M	N	O	P	Q	R	S	T	U	V	W	X	Y	Z	A1	B1	C1	D1	E1	F1	G1	H1	I1	J1	K1	L1	M1	N1	O1	P1	Q1	R1	S1	T1	U1	V1
NDTX071258B-1R	Dalhart	A	B	C	D	E	F	G	H	I	J	K	L	M	N	O	P	Q	R	S	T	U	V	W	X	Y	Z	A1	B1	C1	D1	E1	F1	G1	H1	I1	J1	K1	L1	M1	N1	O1	P1	Q1	R1	S1	T1	U1	V1
ATX97147-4Ru	Dalhart	A	B	C	D	E	F	G	H	I	J	K	L	M	N	O	P	Q	R	S	T	U	V	W	X	Y	Z	A1	B1	C1	D1	E1	F1	G1	H1	I1	J1	K1	L1	M1	N1	O1	P1	Q1	R1	S1	T1	U1	V1
AOTX95265-4Ru	Dalhart	A	B	C	D	E	F	G	H	I	J	K	L	M	N	O	P	Q	R	S	T	U	V	W	X	Y	Z	A1	B1	C1	D1	E1	F1	G1	H1	I1	J1	K1	L1	M1	N1	O1	P1	Q1	R1	S1	T1	U1	V1
COTX04193s-2R/Y	Dalhart	A	B	C	D	E	F	G	H	I	J	K	L	M	N	O	P	Q	R	S	T	U	V	W	X	Y	Z	A1	B1	C1	D1	E1	F1	G1	H1	I1	J1	K1	L1	M1	N1	O1	P1	Q1	R1	S1	T1	U1	V1
AOTX98096-1Ru*	Dalhart	A	B	C	D	E	F	G	H	I	J	K	L	M	N	O	P	Q	R	S	T	U	V	W	X	Y	Z	A1	B1	C1	D1	E1	F1	G1	H1	I1	J1	K1	L1	M1	N1	O1	P1	Q1	R1	S1	T1	U1	V1
NDTX092237C-2P/W	Dalhart	A	B	C	D	E	F	G	H	I	J	K	L	M	N	O	P	Q	R	S	T	U	V	W	X	Y	Z	A1	B1	C1	D1	E1	F1	G1	H1	I1	J1	K1	L1	M1	N1	O1	P1	Q1	R1	S1	T1	U1	V1
NDTX081648CB-1W	Dalhart	A	B	C	D	E	F	G	H	I	J	K	L	M	N	O	P	Q	R	S	T	U	V	W	X	Y	Z	A1	B1	C1	D1	E1	F1	G1	H1	I1	J1	K1	L1	M1	N1	O1	P1	Q1	R1	S1	T1	U1	V1
TX09403-21W	Dalhart	A	B	C	D	E	F	G	H	I	J	K	L	M	N	O	P	Q	R	S	T	U	V	W	X	Y	Z	A1	B1	C1	D1	E1	F1	G1	H1	I1	J1	K1	L1	M1	N1	O1	P1	Q1	R1	S1	T1	U1	V1
ATX9130-1Ru	Dalhart	A	B	C	D	E	F	G	H	I	J	K	L	M	N	O	P	Q	R	S	T	U	V	W	X	Y	Z	A1	B1	C1	D1	E1	F1	G1	H1	I1	J1	K1	L1	M1	N1	O1	P1	Q1	R1	S1	T1	U1	V1
ATTX98493-1AR	Dalhart	A	B	C	D	E	F	G	H	I	J	K	L	M	N	O	P	Q	R	S	T	U	V	W	X	Y	Z	A1	B1	C1	D1	E1	F1	G1	H1	I1	J1	K1	L1	M1	N1	O1	P1	Q1	R1	S1	T1	U1	V1
TX1673-1W/Y	Dalhart	A	B	C	D	E	F	G	H	I	J	K	L	M	N	O	P	Q	R	S	T	U	V	W	X	Y	Z	A1	B1	C1	D1	E1	F1	G1	H1	I1	J1	K1	L1	M1	N1	O1	P1	Q1	R1	S1	T1	U1	V1
COTX08039-1P/P*	Dalhart	A	B	C	D	E	F	G	H	I	J	K	L	M	N	O	P	Q	R	S	T	U	V	W	X	Y	Z	A1	B1	C1	D1	E1	F1	G1	H1	I1	J1	K1	L1	M1	N1	O1	P1	Q1	R1	S1	T1	U1	V1
AOTX98202-1Ru	Dalhart	A	B	C	D	E	F	G	H	I	J	K	L	M	N	O	P	Q	R	S	T	U	V	W	X	Y	Z	A1	B1	C1	D1	E1	F1	G1	H1	I1	J1	K1	L1	M1	N1	O1	P1	Q1	R1	S1	T1	U1	V1
AOTX95265-2Ru	Dalhart	A	B	C	D	E	F	G	H	I	J	K	L	M	N	O	P	Q	R	S	T	U	V	W	X	Y	Z	A1	B1	C1	D1	E1	F1	G1	H1	I1	J1	K1	L1	M1	N1	O1	P1	Q1	R1	S1	T1	U1	V1
Sierra RoseTM	Dalhart	A	B	C	D	E	F	G	H	I	J	K	L	M	N	O	P	Q	R	S	T	U	V	W	X	Y	Z	A1	B1	C1	D1	E1	F1	G1	H1	I1	J1	K1	L1	M1	N1	O1	P1	Q1	R1	S1	T1	U1	V1
COTX05095-2Ru/Y	Dalhart	A	B	C	D	E	F	G	H	I	J	K	L	M	N	O	P	Q	R	S	T	U	V	W	X	Y	Z	A1	B1	C1	D1	E1	F1	G1	H1	I1	J1	K1	L1	M1	N1	O1	P1	Q1	R1	S1	T1	U1	V1
NDTX059759-3R/Y Pinto	Dalhart	A	B	C	D	E	F	G	H	I	J	K	L	M	N	O	P	Q	R	S	T	U	V	W	X	Y	Z	A1	B1	C1	D1	E1	F1	G1	H1	I1	J1	K1	L1	M1	N1	O1	P1	Q1	R1	S1	T1	U1	V1
TX08385-2P/YP	Dalhart	A	B	C	D	E	F	G	H	I	J	K	L	M	N	O	P	Q	R	S	T	U	V	W	X	Y	Z	A1	B1	C1	D1	E1	F1	G1	H1	I1	J1	K1	L1	M1	N1	O1	P1	Q1	R1	S1	T1	U1	V1
White LaSoda	Dalhart	A	B	C	D	E	F	G	H	I	J	K	L	M	N	O	P	Q	R	S	T	U	V	W	X	Y	Z	A1	B1	C1	D1	E1	F1	G1	H1	I1	J1	K1	L1	M1	N1	O1	P1	Q1	R1	S1	T1	U1	V1
ATTX05186-2R	Dalhart	A	B	C	D	E	F	G	H	I	J	K	L	M	N	O	P	Q	R	S	T	U	V	W	X	Y	Z	A1	B1	C1	D1	E1	F1	G1	H1	I1	J1	K1	L1	M1	N1	O1	P1	Q1	R1	S1	T1	U1	V1
TX11454-9Ru/Y	Dalhart	A	B	C	D	E	F	G	H	I	J	K	L	M	N	O	P	Q	R	S	T	U	V	W	X	Y	Z	A1	B1	C1	D1	E1	F1	G1	H1	I1	J1	K1	L1	M1	N1	O1	P1	Q1	R1	S1	T1	U1	V1
NDTX050184s-1R/Y	Dalhart	A	B	C	D	E	F	G	H	I	J	K	L	M	N	O	P	Q	R	S	T	U	V	W	X	Y	Z	A1	B1	C1	D1	E1	F1	G1	H1	I1	J1	K1	L1	M1	N1	O1	P1	Q1	R1	S1	T1	U1	V1
AOTX96084-1Ru	Dalhart	A	B	C	D	E	F	G	H	I	J	K	L	M	N	O	P	Q	R	S	T	U	V	W	X	Y	Z	A1	B1	C1	D1	E1	F1	G1	H1	I1	J1	K1	L1	M1	N1	O1	P1	Q1	R1	S1	T1	U1	V1
Krantz	Dalhart	A	B	C	D	E	F	G	H	I	J	K	L	M	N	O	P	Q	R	S	T	U	V	W	X	Y	Z	A1	B1	C1	D1	E1	F1	G1	H1	I1	J1	K1	L1	M1	N1	O1	P1	Q1	R1	S1	T1	U1
AOTX95265-3Ru	Dalhart	A	B	C	D	E	F	G	H	I	J	K	L	M	N	O	P	Q	R	S	T	U	V	W	X	Y	Z	A1	B1	C1	D1	E1	F1	G1	H1	I1	J1	K1	L1	M1	N1	O1	P1	Q1	R1	S1	T1	U1	V1
COTX04015-3W/Y	Dalhart	A	B	C	D	E	F	G	H	I	J	K	L	M	N	O	P	Q	R	S	T	U	V	W	X	Y	Z	A1	B1	C1	D1	E1	F1	G1	H1	I1	J1	K1	L1	M1	N1	O1	P1	Q1	R1	S1	T1	U1	V1
TXNS118	Dalhart	A	B	C	D	E	F	G	H	I	J	K	L	M	N	O	P	Q	R	S	T	U	V	W	X	Y	Z	A1	B1	C1	D1	E1	F1	G1	H1	I1	J1	K1	L1	M1	N1	O1	P1	Q1	R1	S1	T1	U1	V1
TX05249-3W	Dalhart	A	B	C	D	E	F	G	H	I	J	K	L	M	N	O	P	Q	R	S	T	U	V	W	X	Y	Z	A1	B1	C1	D1	E1	F1	G1	H1	I1	J1	K1	L1	M1	N1	O1	P1	Q1	R1	S1	T1	U1
BTX2332-1R	Dalhart	A	B	C	D	E	F	G	H	I	J	K	L	M	N	O	P	Q	R	S	T	U	V	W	X	Y	Z	A1	B1	C1	D1	E1	F1	G1	H1	I1	J1	K1	L1	M1	N1	O1	P1	Q1	R1	S1	T1
COTX94218-1R	Dalhart	A	B	C	D	E	F	G	H	I	J	K	L	M	N	O	P	Q	R	S	T	U	V	W	X	Y	Z	A1	B1	C1	D1	E1	F1	G1	H1	I1	J1	K1	L1	M1	N1	O1	P1	Q1	R1	S1
ATX84706-2Ru	Dalhart	A	B	C	D	E	F	G	H	I	J	K	L	M	N	O	P	Q	R	S	T	U	V	W	X	Y	Z	A1	B1	C1	D1	E1	F1	G1	H1	I1	J1	K1	L1	M1	N1	O1	P1	Q1	R1	S1
COTX03187-1W	Dalhart	A	B	C	D	E	F	G	H	I	J	K	L	M	N	O	P	Q	R	S	T	U	V	W	X	Y	Z	A1	B1	C1	D1	E1	F1	G1	H1	I1	J1	K1	L1	M1	N1	O1	P1	Q1	R1	S1	T1	U1	V1
ATX99013-1Ru	Dalhart	A	B	C	D	E	F	G	H	I	J	K	L	M	N	O	P	Q	R	S	T	U	V	W	X	Y	Z	A1	B1	C1	D1	E1	F1	G1	H1	I1	J1	K1	L1	M1	N1	O1	P1		R1
ATTX98493-1AR	Springlake	A	B	C	D	E	F	G	H	I	J	K	L	M	N	O	P	Q	R	S	T	U	V	W	X	Y	Z	A1	B1	C1	D1	E1	F1	G1	H1	I1	J1	K1	L1						R1
Sierra GoldTM	Dalhart	A	B	C	D	E	F	G	H	I	J	K	L	M	N	O	P	Q	R	S	T	U	V	W	X	Y	Z	A1	B1	C1	D1	E1	F1	G1	H1	I1	J1	K1	L1	M1	N1	O1			R1
COTX08063-2Ru	Dalhart	A	B	C	D	E	F	G	H	I	J	K	L	M	N	O	P	Q	R	S	T	U	V	W	X	Y	Z	A1	B1	C1	D1	E1	F1	G1	H1	I1	J1	K1	L1	M1	N1				R1
ATTX00289-4W	Dalhart	A	B	C	D	E	F	G	H	I	J	K	L	M	N	O	P	Q	R	S	T	U	V	W	X	Y	Z	A1	B1	C1	D1	E1	F1	G1	H1	I1	J1	K1	L1	M1	N1				R1
TXYG79	Dalhart	A	B	C	D	E	F	G	H	I	J	K	L	M	N	O	P	Q	R	S	T	U	V	W	X	Y	Z	A1	B1	C1	D1	E1	F1	G1	H1	I1	J1	K1	L1	M1	N1	O1	P1	Q1	R1	S1	T1	U1	V1
NDTX059761-1R/R	Dalhart	A	B	C	D	E	F	G	H	I	J	K	L	M	N	O	P	Q	R	S	T	U	V	W	X	Y	Z	A1	B1	C1	D1	E1	F1	G1	H1	I1	J1	K1	L1	M1	N1				R1
COTX94218-1R	Springlake	A	B	C	D	E	F	G	H	I	J	K	L	M	N	O	P	Q	R	S	T	U	V	W	X	Y	Z	A1	B1	C1	D1	E1	F1	G1	H1	I1	J1	K1							R1
ATTX98465-1R/Y	Dalhart	A	B	C	D	E	F	G	H	I	J	K	L	M	N	O	P	Q	R	S	T	U	V	W	X	Y	Z	A1	B1	C1	D1	E1	F1	G1	H1	I1	J1	K1	L1	M1					R1
COTX10226-1Wpe/Y	Dalhart	A	B	C	D	E	F	G	H	I	J	K	L	M	N	O	P	Q	R	S	T	U	V	W	X	Y	Z	A1	B1	C1	D1	E1	F1	G1	H1	I1	J1	K1	L1						R1
Russet Norkotah 102	Dalhart	A	B	C	D	E	F	G	H	I	J	K	L	M	N	O	P	Q	R	S	T	U	V	W	X	Y	Z	A1	B1	C1	D1	E1	F1	G1	H1	I1	J1	K1							R1
ATTX88481-1P/W	Dalhart	A	B	C	D	E	F	G	H	I	J	K	L	M	N	O	P	Q	R	S	T	U	V	W	X	Y	Z	A1	B1	C1	D1	E1	F1	G1	H1	I1	J1	K1							R1
ATTX98453-3R	Springlake	A	B	C	D	E	F	G	H	I	J	K	L	M	N	O	P	Q	R	S	T	U	V	W	X	Y	Z	A1	B1	C1	D1	E1	F1	G1											R1
TX05249-10W	Dalhart	A	B	C	D	E	F	G	H	I	J	K	L	M	N	O	P	Q	R	S	T	U	V	W	X	Y	Z	A1	B1	C1	D1	E1	F1	G1	H1	I1	J1	K1	L1	M1	N1	O1	P1	Q1	R1	S1	T1	U1	V1
Reveille Russet	Dalhart	A	B	C	D	E	F	G	H	I	J	K	L	M	N	O	P	Q	R	S	T	U	V	W	X	Y	Z	A1	B1	C1	D1	E1	F1	G1	H1	I1	J1								R1
COTX05211-4R	Dalhart	A	B	C	D	E	F	G	H	I	J	K	L	M	N	O	P	Q	R	S	T	U	V	W	X	Y	Z	A1	B1	C1	D1	E1	F1	G1	H1	I1									R1
ATTX98493-2P/P	Dalhart	A	B	C	D	E	F	G	H	I	J	K	L	M	N	O	P	Q	R	S	T	U	V	W	X	Y	Z	A1	B1	C1	D1	E1	F1	G1	H1										R1
COTX00104-6R	Dalhart	A	B	C	D	E	F	G	H	I	J	K	L	M	N	O	P	Q	R	S	T	U	V	W	X	Y	Z	A1	B1	C1	D1	E1	F1												R1
ATTX00289-5R/Y	Dalhart	A	B	C	D	E	F	G	H	I	J	K	L	M	N	O	P	Q	R	S	T	U	V	W	X	Y	Z	A1	B1	C1	D1	E1													R1
ATTX98466-5R/WR	Dalhart	A	B	C	D	E	F	G	H	I	J	K	L	M	N	O	P	Q	R	S	T	U	V	W	X	Y	Z	A1	B1	C1															R1
Atlantic	Dalhart	A	B	C	D	E	F	G	H	I	J	K	L	M	N	O	P	Q	R	S	T	U	V	W	X	Y	Z	A1	B1	C1															R1
ATX05202s-3W/Y	Dalhart	A	B	C	D	E	F	G	H	I	J	K	L	M	N	O	P	Q	R	S	T	U	V	W	X	Y	Z	A1	B1																R1
COTX13215-2Ru	Dalhart	A	B	C	D	E	F	G	H	I	J	K	L	M	N	O	P	Q	R	S	T	U	V	W	X	Y	Z	A1																	R1
TX6-1216-1Ru	Dalhart	A	B	C	D	E	F	G	H	I	J	K	L	M	N	O	P	Q	R	S	T	U	V	W	X	Y	Z																		R1
ATTX98448-6R/Y	Dalhart	A	B	C	D	E	F	G	H	I	J	K	L	M	N	O	P	Q	R	S	T	U	V	W	X	Y																			R1
PTTX05PG07-1W	Dalhart	A	B	C	D	E	F	G	H	I	J	K	L	M	N	O	P	Q	R	S	T	U	V	W	X	Y
AOTX98152-3Ru	Dalhart	A	B	C	D	E	F	G	H	I	J	K	L	M	N	O	P	Q	R	S	T	U	V	W	X	Y
ATTX98510-1R/Y	Dalhart	A	B	C	D	E	F	G	H	I	J	K	L	M	N	O	P	Q	R	S	T	U	V	W	X	Y
ATTX98500-3P/Y	Dalhart	A	B	C	D	E	F	G	H	I	J	K	L	M	N	O	P	Q	R	S	T	U	V	W	X
ATTX98500-2P/Y	Dalhart	A	B	C	D	E	F	G	H	I	J	K	L	M	N	O	P	Q	R	S	T	U	V	W
BTX2103-1R/Y	Dalhart	A	B	C	D	E	F	G	H	I	J	K	L	M	N	O	P	Q	R	S	T	U	V
ATTX06246-1R	Dalhart	A	B	C	D	E	F	G	H	I	J	K	L	M	N	O	P	Q	R	S	T	U	V
COTX05211-7R	Dalhart	A	B	C	D	E	F	G	H	I	J	K	L	M	N	O	P	Q	R	S	T	U
ATTX961014-1R/Y Chimera	Dalhart	A	B	C	D	E	F	G	H	I	J	K	L	M	N	O	P	Q	R	S	T	U	V	W	X	Y	Z	A1	B1	C1	D1	E1	F1	G1	H1	I1	J1	K1	L1	M1	N1	O1	P1	Q1	R1
ATX03496-3Y/Y	Dalhart	A	B	C	D	E	F	G	H	I	J	K	L	M	N	O	P	Q	R	S	T	U	V	W	X	Y	Z	A1	B1	C1	D1	E1	F1	G1	H1	I1	J1	K1	L1	M1	N1				R1
ATTX98453-11Br	Dalhart	A	B	C	D	E	F	G	H	I	J	K	L	M	N	O	P	Q	R	S	T
ATTX00289-6Y/Y	Dalhart	A	B	C	D	E	F	G	H	I	J	K	L	M	N	O	P	Q	R	S	T	U	V	W	X	Y	Z	A1	B1	C1	D1	E1	F1	G1	H1	I1	J1								R1
COTX04303-3Ru/Y*	Dalhart	A	B	C	D	E	F	G	H	I	J	K	L	M	N	O	P	Q	R	S
ATX06264s-4R/Y	Dalhart	A	B	C	D	E	F	G	H	I	J	K	L	M	N	O	P	Q	R	S	T	U	V	W	X	Y	Z	A1	B1	C1	D1														R1
NDTX5067-2R	Dalhart	A	B	C	D	E	F	G	H	I	J	K	L	M	N	O	P	Q	R
COTX08121-1Ru	Dalhart	A	B	C	D	E	F	G	H	I	J	K	L	M	N	O	P	Q	R
TX14611-1R	Dalhart	A	B	C	D	E	F	G	H	I	J	K	L	M	N	O	P	Q
COTX02172-1R	Dalhart	A	B	C	D	E	F	G	H	I	J	K	L	M	N	O	P	Q
PORTX03PG25-2R/R	Dalhart	A	B	C	D	E	F	G	H	I	J	K	L	M	N	O	P
NDTX071109C-1W	Dalhart	A	B	C	D	E	F	G	H	I	J	K	L	M	N	O
TX12474-1P/R	Dalhart	A	B	C	D	E	F	G	H	I	J	K	L	M	N
TX1617-1W/Y	Dalhart	A	B	C	D	E	F	G	H	I	J	K	L	M
COTX10118-4Wpe/Y	Dalhart	A	B	C	D	E	F	G	H	I	J	K	L
COTX10012-1Wrdspl/Y	Dalhart	A	B	C	D	E	F	G	H	I	J	K
COTX10138-15Wpe/Y	Dalhart	A	B	C	D	E	F	G	H	I	J
ATTX98453-6R	Dalhart	A	B	C	D	E	F	G	H	I
Tokio	Dalhart	A	B	C	D	E	F	G	H
NDTX091886-3P/P	Dalhart	A	B	C	D	E	F	G
AOTX95265-1Ru	Dalhart	A	B	C	D	E	F	G	H	I	J	K	L	M	N
COTX02293-4R	Dalhart	A	B	C	D	E	F	G
COTX94216-1R	Dalhart	A	B	C	D		F
ATTX98468-5Ru/Y*	Dalhart	A	B	C
COTX04050s-1P/P	Dalhart	A	B
COTX89044-1Ru	Dalhart	A
ATX9332-8Ru	Dalhart	A	B	C	D	E
[truncated: 35 more columns]
