# Supplementary material for: Genetic architecture of tuber-bound free amino acids in potato and effect of growing environment on the amino acid content
Source: Sci Rep. 2023 Aug 25;13:13940. doi: 10.1038/s41598-023-40880-5 (PMC10457394; doi:10.1038/s41598-023-40880-5)
Supplement: Supplementary file 7 — Supplementary Table 3. [file 41598_2023_40880_MOESM7_ESM.xlsx]

## Sheet: Sheet1
Supplementary Table 3-Overall BLUE values of 217 potatoes for free amino acids evaluated in Dalhart, Texas in 2019 and 2020, and Springlake, Texas in 2020
id	Class	Groups	Histidine	Arginine	Asparagine	Glutamine	Serine	Glutamic Acid	Aspartic Acid	Threonine	Glycine	Alanine	Proline	Lysine	Tyrosine	Methionine	Valine	Isoleucine	Leucine	Phenylalanine
AOR07781-2	Processing	Russet	0.477705	7.12109	38.916	18.7403	2.46348	7.68827	4.67638	1.4711	0.572635	1.83848	2.26801	3.31128	1.05025	1.67857	6.92965	2.89836	1.35756	1.60262
AORTX09037-1W/Y	Processing	Chipping	0.0173596	2.14826	46.1802	14.1177	1.89349	4.8685	3.82168	1.57053	0.552808	0.924138	3.789	4.19286	1.48893	1.39332	6.6169	1.93644	0.67075	1.88079
AOTX02136-1Ru	Fresh	Russet	0.352068	3.62047	27.8153	31.5138	2.34837	6.36209	4.1361	2.12332	0.894658	1.99701	3.13464	2.40967	0.73827	1.38148	7.16938	1.84093	0.833008	1.03973
AOTX03187-1Ru	Processing	Russet	0.797479	2.72259	36.4897	17.119	3.04345	5.76339	5.90187	2.58407	0.715762	1.51545	2.31719	2.89011	1.11312	1.14154	8.73898	2.95948	1.4705	1.56929
AOTX05043-1Ru	Processing	Russet	0.536076	3.47982	34.2871	24.7442	2.2769	6.81611	4.41849	2.32205	1.05244	1.7374	1.61802	2.36914	1.29896	1.26887	6.81889	2.2983	1.079	1.32729
AOTX91861-4R	Fresh	Red	0.233324	4.37081	34.658	18.4639	3.37396	4.66633	3.62086	1.68591	1.07778	4.27346	3.0202	3.10057	1.28058	1.55422	7.50772	2.84699	1.9059	1.93483
AOTX93483-1R	Fresh	Red	0.657049	2.65933	29.4173	25.8522	3.31338	5.59	5.06589	2.51364	1.17003	4.42346	2.47926	2.89674	1.33993	1.44811	9.29817	2.97167	1.26221	1.92551
AOTX95265-1Ru	Fresh	Russet	0.850231	2.72692	30.367	23.2599	2.72434	6.24126	4.71045	1.87762	1.05049	3.35864	2.01587	3.69638	1.41904	1.58217	8.50239	2.84612	1.44717	1.43272
AOTX95265-2ARu	Fresh	Russet	0.514341	3.72218	43.2951	17.829	2.65369	7.52782	6.20943	2.15447	0.851042	2.46863	1.94605	1.85332	0.586477	1.02014	4.84822	1.22298	0.690005	0.632339
AOTX95265-2Ru	Fresh	Russet	0.272369	2.54541	36.6757	17.8228	3.11377	7.11051	6.30833	2.35459	0.97274	2.74355	2.56496	2.7297	0.837178	1.33057	7.11371	2.2518	1.183	1.15115
AOTX95265-3Ru	Fresh	Russet	0.828516	2.58113	29.7377	22.2097	3.00588	5.742	3.9328	2.20453	1.12981	3.07668	3.05022	3.32075	1.46103	1.67988	9.1647	3.09593	1.61866	1.56715
AOTX95265-4Ru	Fresh	Russet	0.259962	1.89563	33.3666	21.5779	2.87152	5.27206	4.4599	1.92238	1.04947	2.91611	2.25236	3.98344	1.60929	1.541	8.73932	2.89727	1.42528	1.4996
AOTX95295-3Ru	Fresh	Russet	1.20515	2.18054	31.83	24.6198	2.90939	4.71266	2.92552	1.88454	1.11085	3.12177	2.63741	3.11227	1.79715	1.4955	8.4798	2.90042	1.45272	1.682
AOTX95309-1W	Processing	Chipping	1.24625	2.1461	41.5593	17.816	1.84809	8.09409	6.64367	1.31158	0.702027	1.61431	3.03386	2.54115	0.71401	1.23551	4.84788	2.26261	1.46273	1.26922
AOTX95309-2W*	Fresh	Chipping	0.14132	3.62712	30.7485	22.6614	2.82854	6.27841	4.57813	2.19107	1.05768	3.49124	2.28412	3.37313	1.25409	1.17359	7.81537	2.92089	1.19441	1.80238
AOTX96075-1Ru	Fresh	Russet	0.625443	2.5703	27.1348	22.956	3.051	6.68865	4.77647	2.12178	1.16213	3.46856	3.28182	3.51678	1.70293	1.78777	8.81071	2.96667	1.58766	1.56636
AOTX96084-1Ru	Fresh	Russet	0.496872	1.64145	28.7606	23.4756	3.14566	6.55548	4.20767	2.16069	1.09403	3.24806	2.99686	3.11455	1.44046	1.69449	9.70924	3.00944	1.70709	1.3285
AOTX96208-1Ru	Fresh	Russet	0.177531	2.07109	29.8905	25.0273	2.97388	6.33016	4.41799	2.09081	1.09346	3.11463	2.53277	2.89908	1.51698	1.60993	8.52106	2.67483	1.29776	1.38756
AOTX96216-1Ru	Fresh	Russet	1.38735	2.47132	31.3413	23.3637	2.4954	6.40639	4.81627	1.82255	0.797118	1.93869	3.26056	4.27998	1.26443	1.61455	7.87899	2.56942	1.41114	1.36926
AOTX96216-2Ru	Fresh	Russet	0.572527	2.63599	32.6679	23.8167	2.85299	5.47081	3.08681	1.64073	0.827594	2.29282	3.69751	3.42736	0.969243	1.68588	8.09641	2.56799	1.42073	1.57164
AOTX97213-1Ru	Fresh	Russet	0.43962	3.1658	29.1519	23.3664	3.58711	10.0297	6.38238	2.69111	1.02225	3.12938	1.52332	2.98876	0.702773	1.15063	6.67948	1.94816	1.05089	0.731291
AOTX98096-1Ru*	Fresh	Russet	0.62266	3.53387	31.1183	22.3188	2.44617	7.68014	5.06307	2.09539	0.894059	2.66328	2.04266	3.55473	1.18425	1.62222	7.67541	2.36361	0.991504	1.40345
AOTX98137-1Ru	Fresh	Russet	0.75661	3.00588	28.7312	26.4017	2.67092	4.93391	3.52545	1.88225	1.08456	3.9538	2.73579	4.00312	1.47771	1.53263	7.75432	2.65997	1.46424	1.63696
AOTX98152-3Ru	Fresh	Russet	0.535812	5.63014	30.9426	27.9497	2.24298	5.4551	2.90128	1.46009	1.01465	2.76613	1.48965	3.72999	1.10241	1.68734	5.97098	2.13028	1.07097	1.63302
AOTX98202-1Ru	Fresh	Russet	0.436986	3.30058	36.1193	22.2329	2.39096	7.31404	4.63138	2.15755	0.681367	2.24679	1.80362	2.57472	1.13755	1.33254	6.93695	2.08109	1.14186	1.18059
Atlantic	Processing	Chipping	0.0173596	3.80413	41.8233	17.2164	2.29573	9.36355	6.04458	1.05963	0.74623	2.10374	3.24785	2.02199	0.383452	1.07089	4.60447	1.63449	0.790108	0.983521
ATTX00289-4W	Fresh	Chipping	0.824365	3.50678	34.7414	19.0156	2.62696	5.28537	4.42288	1.82996	1.04422	3.02279	4.03173	3.7141	1.20479	1.61098	7.7602	2.46312	0.84856	1.80676
ATTX00289-5R/Y	Fresh	Red	0.800446	4.15114	25.3247	25.5104	2.7964	3.60044	3.47073	2.65119	1.17026	6.14981	2.84798	3.71724	0.989723	1.87278	8.813	3.00643	1.25555	1.61081
ATTX00289-6Y/Y	Fresh	Yellow	1.15396	3.67754	33.4142	24.2629	2.46821	5.11078	4.07587	2.07975	0.986842	2.65176	2.10742	2.84999	1.22486	1.02363	6.92485	2.14402	0.849463	1.47292
ATTX01178-1R	Fresh	Red	1.22671	4.07433	26.7293	31.9985	3.03206	4.53383	3.35901	1.95102	1.13916	5.28746	2.56232	2.89257	1.1824	1.07733	6.91017	2.36439	1.26403	1.87173
ATTX01180-1R/Y	Fresh	Red	0.163883	3.6657	29.3777	20.775	2.96395	6.5431	4.17198	2.77742	1.02256	5.31264	3.46903	2.95904	1.25317	1.87187	7.44532	3.14825	2.22945	2.31747
ATTX03516-2R	Fresh	Red	1.34548	3.47461	24.8998	22.8522	3.70463	2.55839	3.77736	3.00952	1.11866	5.14516	3.44873	4.11129	1.69797	1.66862	8.54869	2.8975	2.21287	1.63326
ATTX05175s-1R/Y	Fresh	Red	1.90625	4.72842	29.9206	20.5662	2.81738	6.80004	5.15655	2.36554	0.851052	2.43549	3.48754	3.83286	1.36601	1.93819	10.2007	3.13911	1.6876	2.31995
ATTX05186-2R	Fresh	Red	0.750559	5.54301	34.3664	21.7952	2.36879	4.71583	3.8724	1.86191	0.79454	2.88137	2.64897	3.12406	1.35111	1.26238	7.2323	2.67844	1.00449	1.66909
ATTX06246-1R	Fresh	Red	0.416699	3.27659	36.8571	14.7846	2.86209	4.08542	3.60525	1.73099	1.25588	3.80131	3.37215	3.01019	1.73941	1.24579	9.78891	3.38684	1.77942	2.10403
ATTX07042-3W	Fresh	Chipping	0.617216	2.81404	41.4587	20.3151	2.07934	5.8916	5.46688	1.59419	0.818816	1.47062	2.45093	2.92962	0.829015	1.48006	5.81524	1.85315	0.784185	1.42758
ATTX10265-4R/Y	Fresh	Red	1.18726	3.91481	29.158	21.2599	3.06394	2.72817	3.09667	1.69411	1.29262	3.05406	2.55635	5.12421	2.19423	1.81162	9.715	3.4687	1.24458	3.26879
ATTX88481-1P/W	Fresh	Purple	0.850452	3.2661	35.1986	20.0184	2.46127	4.66822	3.69308	2.44183	1.43119	2.95665	2.50166	3.41325	1.035	1.451	8.3704	2.64257	0.920593	1.80845
ATTX88654-2P/Y	Fresh	Purple	1.43386	3.30127	34.5302	21.8208	2.52531	4.86285	6.09956	2.88058	0.80147	2.49927	2.92245	3.12354	0.681286	1.76935	8.29561	2.19067	0.855904	1.37726
ATTX95490-2W	Fresh	Chipping	0.82075	5.654	25.3366	21.9344	2.31353	5.01659	4.17362	2.91931	1.37776	5.21771	2.11963	4.39593	1.31172	1.74965	8.18064	3.32598	1.37234	1.87251
ATTX961014-1AR/Y	Fresh	Red	1.21649	3.37426	28.4582	22.6362	2.97193	5.93597	5.1863	2.44564	1.15369	3.08375	2.44688	3.91212	1.26092	1.23547	8.3075	3.01936	1.32841	1.54506
ATTX961014-1Br/Y	Fresh	Red	0.761039	3.10412	25.9199	22.8243	3.3316	6.30904	4.1728	2.33218	1.11491	4.30863	2.11577	3.2011	1.84417	1.26248	8.28136	3.35866	1.93374	2.39709
ATTX961014-1R/Y Chimera	Fresh	Red	1.2843	7.66954	30.6998	22.4674	2.14915	5.93927	2.94978	2.08865	0.763976	1.4201	2.338	3.75511	1.61057	1.83719	6.82407	2.87423	1.26396	1.7394
ATTX96746-1R*	Fresh	Red	0.720368	3.91726	23.4752	24.2107	3.25425	5.10855	3.57844	3.56293	1.29288	4.26626	3.70949	2.75656	1.47825	1.66103	9.25424	3.275	1.2765	1.77275
ATTX98444s-16R/Y	Processing	Red	0.688233	4.71095	32.6432	18.0209	2.80814	5.586	4.89955	2.66416	0.762123	2.56217	3.96874	3.33003	1.27886	1.52188	8.18546	2.90079	1.51524	2.05228
ATTX98448-6R/Y	Fresh	Red	0.786118	3.4852	29.599	25.0247	2.85953	3.70248	3.51202	2.20682	1.14452	5.63698	2.70449	2.4105	0.878053	1.68481	8.4726	2.72978	0.834569	1.2699
ATTX98453-11Br	Fresh	Red	0.151237	3.3316	38.0138	21.9058	2.77868	4.92162	5.13368	2.15877	0.843182	3.92552	1.69244	1.66372	0.731649	1.43137	6.99472	1.92605	0.64289	1.12836
ATTX98453-3R	Fresh	Red	0.629054	2.9613	33.6442	23.3987	2.7765	4.16632	4.82031	2.50808	0.811989	3.4968	3.33165	1.95361	0.982058	1.41693	7.49328	2.20798	0.80107	1.00656
ATTX98453-6R	Fresh	Red	1.10803	3.29082	31.1347	22.4766	2.85466	4.22846	4.31316	1.92424	0.928415	4.46769	3.26462	2.30526	1.0383	1.53189	8.70171	2.86547	1.50857	1.80937
ATTX98462s-3R/Y	Fresh	Red	0.468636	3.33689	30.076	21.3703	2.61258	6.93049	6.54011	2.74453	1.11338	3.26904	2.16804	3.97241	1.72141	1.35313	7.70086	3.00278	1.5961	1.7535
ATTX98465-1R/Y	Fresh	Red	0.318594	2.76566	21.5072	24.3526	3.24186	6.70551	5.18903	2.58751	1.07322	5.93374	3.16047	2.86302	1.59103	1.89412	9.28893	3.26163	1.42416	2.30856
ATTX98466-5R/WR	Processing	Red	0.787287	4.63874	38.8102	20.6088	2.09852	7.03319	3.71973	1.83695	0.64204	1.29198	2.27118	3.16651	1.28824	1.27135	6.07738	2.11315	0.855287	1.224
ATTX98468-5Ru/Y*	Processing	Russet	0.601992	3.38651	37.2149	23.2861	2.51491	7.22385	5.47195	2.09168	0.68359	1.43849	2.033	2.20486	0.910625	1.08337	5.74017	1.83487	0.90434	1.02372
ATTX98491-4Yrdspl/Y	Fresh	Red	0.512861	2.99141	36.9984	18.7964	3.11025	7.50301	6.51306	2.33344	0.664783	2.16484	2.07758	3.12482	1.05398	1.02112	6.29629	2.04443	1.46786	1.29908
ATTX98493-1AR	Fresh	Red	0.750455	3.75505	35.7166	21.1953	3.1266	4.34926	4.36987	2.21516	1.02184	3.64482	2.17296	1.82202	1.35886	1.47941	7.23298	2.07993	1.13016	2.19118
ATTX98493-2P/P	Fresh	Purple	1.13504	4.11974	36.1555	21.2198	2.27871	3.33388	3.06535	1.84563	0.675089	2.20632	3.11409	4.06266	1.27133	0.954057	8.5913	3.07508	1.26958	1.69739
ATTX98500-2P/Y	Fresh	Purple	1.15222	4.31871	35.7775	19.9062	2.54438	3.62314	4.81696	1.83016	0.496416	1.69576	2.58611	3.98946	1.06324	1.3274	8.88698	2.64483	1.27498	2.09912
ATTX98500-3P/Y	Fresh	Purple	0.812729	4.72979	34.2627	21.1982	2.12941	4.27134	4.59529	2.35666	0.414427	2.01169	1.2753	3.98648	0.997924	1.48477	9.98295	2.58287	1.28962	1.46293
ATTX98510-1R/Y	Fresh	Red	1.22476	3.27314	32.6545	15.2764	3.64295	5.15623	5.02958	3.14556	0.79778	4.16595	1.98571	2.86379	1.60032	1.25941	9.35668	3.64202	1.75402	2.44295
ATTX98514-1R/Y	Fresh	Red	0.641311	4.37163	29.3701	19.0253	3.17742	3.64	2.9127	3.31562	1.36946	4.68074	4.61133	3.65954	1.68417	1.36075	8.99308	3.37951	1.62915	2.11663
ATTX98518-5P/Y	Fresh	Purple	1.26457	5.251	26.5739	22.5491	3.05365	7.1471	3.86504	2.65847	1.0646	3.94827	2.83022	3.37075	0.863015	1.5046	9.16066	2.90767	0.891584	1.51437
ATTX99325-1P	Fresh	Purple	0.105398	2.92714	37.0716	19.4436	2.44687	3.77016	3.59366	2.2905	1.37797	3.02363	3.34243	4.08821	0.863462	1.29297	8.08543	2.55763	1.16871	1.60928
ATX02263-1R/Y	Fresh	Red	0.855803	3.85974	30.9423	27.0752	3.13942	5.33912	4.77261	2.84733	0.822799	2.67942	3.0271	3.07348	1.06116	1.29608	8.2186	2.57588	1.20941	1.63981
ATX03496-3Y/Y	Fresh	Yellow	0.996777	3.05828	35.771	23.1629	2.39522	5.15125	3.33358	2.05576	0.877776	2.88805	3.73013	5.21852	1.912	1.62729	7.90337	2.71282	0.801014	2.18618
ATX03564-1Y/Y	Fresh	Yellow	0.521499	3.01265	39.5747	20.9533	2.49256	4.51197	2.86096	1.8002	1.11667	1.73663	3.1105	2.82164	1.02808	1.78909	7.52827	2.30096	0.774989	1.46937
ATX05186-1R	Fresh	Red	0.953194	5.40186	38.1596	23.4406	2.06249	5.21122	3.47668	1.88178	0.587768	1.52284	1.29658	2.12631	0.896845	1.6381	6.87743	2.33423	0.922629	1.38846
ATX05202s-3W/Y	Fresh	Yellow	0.94427	3.63216	38.2281	22.8306	2.20578	7.08905	5.08067	1.93655	0.820632	1.55331	1.88733	2.86166	0.52078	1.42505	5.48336	1.91163	0.720305	0.850111
ATX06264s-4R/Y	Fresh	Red	0.867319	3.87553	28.9863	21.2234	3.36442	4.57354	3.63524	1.92123	0.84444	3.37753	2.33639	4.19517	1.5321	2.24733	9.36919	3.69554	1.59762	2.41049
ATX07305S-1Y/Y	Fresh	Yellow	0.656451	4.54153	28.5612	30.1739	2.11162	4.35997	4.48072	2.30831	0.933682	2.49527	2.38452	2.23021	0.770249	1.62998	8.60974	2.2343	0.704588	0.986923
ATX08181-5Y/Y	Fresh	Yellow	0.685005	5.67354	39.2634	19.2391	1.60569	4.60436	4.9355	2.09564	0.937415	1.66666	2.90319	3.92052	0.705368	1.18974	6.82685	1.66387	0.810821	1.02891
ATX84378-6Ru	Fresh	Russet	0.954804	2.35239	33.406	26.3523	1.87736	4.74854	3.20134	1.59295	0.813049	2.10867	3.20033	3.51103	1.05416	1.83593	7.69649	2.32334	1.49034	1.57819
ATX84706-2Ru	Fresh	Russet	1.12415	5.23295	39.0136	21.1963	2.01122	6.1393	3.74662	1.27467	0.648515	1.7145	1.9381	2.88219	0.977324	2.32665	5.40314	2.26695	0.727034	1.55493
ATX85404-8W	Fresh	Chipping	0.412369	2.65718	28.8953	25.9262	2.94554	7.87797	6.07134	2.15955	1.10226	2.86623	1.70069	3.10789	1.10495	1.3451	8.54757	1.66433	0.465107	0.690102
ATX87184-2Ru	Fresh	Russet	0.896143	2.9502	33.8179	23.4401	3.14589	6.29663	4.36246	1.87412	1.01225	2.53742	1.50012	3.44638	0.997452	1.73543	8.22904	1.76887	1.1305	0.972041
ATX9117-1Ru	Fresh	Russet	1.20912	3.54621	38.297	26.3155	1.8555	5.89821	2.96196	1.10889	0.662736	1.67516	1.1539	3.44743	0.807186	1.54629	5.44457	2.1074	1.12694	1.20099
ATX9130-1Ru	Fresh	Russet	0.309651	4.55018	28.8578	19.8054	4.06878	6.2145	4.05974	2.41977	1.0102	3.43546	2.51234	3.50626	1.22913	2.48825	8.43844	3.18859	1.43445	2.01309
ATX91322-2Y/Y	Fresh	Yellow	1.14528	3.77325	39.9465	17.3122	2.68399	2.78693	6.05848	3.00744	0.696814	1.25824	2.03222	1.51282	1.79633	0.885842	7.18879	2.58812	1.60271	1.70584
ATX9202-3Ru	Fresh	Russet	0.691625	3.4229	36.0282	19.6733	2.102	6.2911	4.70395	1.89806	0.689163	2.2035	1.93422	3.27275	1.29133	1.69091	9.18538	2.41552	1.06575	1.2245
ATX9312-1Ru	Fresh	Russet	0.0553896	2.0419	34.7122	21.3089	2.50262	5.81421	6.07445	1.74021	0.933488	2.85822	3.03683	3.27939	1.32445	1.42722	7.85675	2.06415	1.30012	1.00653
ATX9332-8Ru	Processing	Russet	0.320379	2.03338	40.7355	17.4577	2.28979	9.88821	6.26808	1.4172	0.711683	1.51111	1.67273	2.84417	0.536384	1.06007	3.64482	1.14623	0.854339	0.688812
ATX97147-4Ru	Fresh	Russet	1.48289	3.60203	28.9186	27.5371	2.71315	6.22274	4.70224	1.8895	0.694753	2.23659	1.3165	3.50417	1.04579	2.2747	7.2015	2.286	1.34797	1.49859
ATX99013-1Ru	Fresh	Russet	0.933833	2.15759	27.3826	23.4006	3.03386	6.57782	4.23505	2.04879	1.19004	3.26549	2.89541	3.40088	1.65319	1.76964	9.1988	3.12832	1.8115	1.66458
BTX1544-2W/Y	Processing	Yellow	1.43082	7.11534	29.4326	23.1592	1.98498	4.25236	5.26509	1.93837	0.785543	1.79981	2.1794	3.98244	1.57516	1.28925	7.37822	2.5822	1.11143	1.50089
BTX1749-1W/Y	Processing	Yellow	0.770245	4.08063	37.7013	19.0553	2.00226	5.96946	5.45882	1.92982	0.822653	2.11571	3.85181	4.06046	1.02921	0.866876	6.22853	2.139	0.75193	1.28885
BTX2103-1R/Y	Fresh	Red	1.04206	4.51664	35.9139	17.5089	3.67181	5.32245	3.45285	1.96389	1.12034	3.71392	2.63922	2.85199	1.38184	1.60912	6.99704	2.65031	1.51247	2.16622
BTX2332-1R	Fresh	Red	0.451235	3.88899	27.8647	27.4763	2.75746	4.23107	4.86037	2.48349	1.0101	3.70885	2.70426	2.57052	1.2139	1.72258	7.64196	2.50671	0.950946	1.61497
CO112-F2-2P/P	Processing	Purple	1.23364	3.70365	45.0876	16.4517	1.33512	5.68295	6.69085	2.88343	0.431758	1.49191	2.71977	1.7951	0.623521	0.767559	6.0216	2.01463	1.03357	0.562812
COTX00104-6R	Fresh	Red	1.00543	4.73662	34.249	19.1651	4.0308	5.51889	3.34056	2.31868	0.964174	5.85598	2.20123	3.37447	1.30377	1.80578	9.58978	3.20592	0.928799	1.67272
COTX00104-7R	Fresh	Red	1.28523	5.41331	27.0547	19.0949	4.03569	4.60287	3.73488	2.6908	0.952196	5.9219	2.19316	4.64016	1.2066	1.8631	9.11383	2.81645	1.58245	1.65533
COTX01403-4R/Y	Fresh	Red	0.807608	2.67139	27.9405	27.6769	2.43898	5.81264	5.28131	2.70621	0.937109	3.24559	1.64226	2.69545	1.0674	1.359	8.25464	2.70467	1.36489	1.42256
COTX02172-1R	Fresh	Red	1.3986	5.35368	27.5526	20.8843	3.05849	6.07702	3.98573	2.59909	1.43537	4.2893	2.78196	3.86149	1.60952	1.64054	7.97271	2.44847	1.07025	1.58866
COTX02293-4R	Fresh	Red	1.87506	4.63232	22.4062	20.4884	3.13319	5.51911	4.12253	2.29735	1.24441	5.25049	4.0822	4.69239	1.73902	1.57636	8.8824	3.29149	1.79351	2.06923
COTX03079-1W/W	Fresh	Yellow	0.719757	2.25343	28.4596	25.8139	2.19192	4.68217	4.05072	2.91591	1.07272	2.2275	2.74329	3.95585	1.06131	1.19794	8.77109	2.65409	1.01035	1.1344
COTX03134-1Y/W	Fresh	Yellow	1.45943	4.03143	31.7509	16.3669	2.66184	6.15584	4.74672	2.61447	1.03136	2.02973	2.08773	5.55596	1.81957	1.72815	7.63833	2.99455	1.66058	1.8686
COTX03187-1W	Processing	Chipping	0.300265	4.26061	38.1397	16.7686	2.98445	6.43789	3.94253	2.07997	0.864892	1.45002	2.46331	1.90438	0.684659	1.14523	8.96022	2.82778	1.00431	1.26544
COTX04015-3W/Y	Fresh	Yellow	1.33938	3.62458	32.1384	17.8325	3.06643	5.61892	3.992	2.19631	0.870434	2.40723	1.87865	5.29653	1.75899	2.29502	8.39461	3.47653	1.75352	1.61327
COTX04050s-1P/P	Fresh	Purple	0.916573	2.95101	37.8687	19.0319	2.26205	5.08093	3.91406	1.58732	0.602621	2.18207	2.31017	4.06328	1.1887	1.1671	8.3077	2.88886	1.87954	1.50483
COTX04193s-2R/Y	Fresh	Red	0.715608	4.47952	32.0346	21.0262	2.92463	4.9528	3.43624	3.28186	1.25154	3.47698	2.41659	2.974	1.78912	1.32032	7.36742	2.88473	1.51629	2.14454
COTX04303-3Ru/Y*	Fresh	Russet	1.16209	3.15346	28.8751	21.3331	3.34434	5.12037	3.25679	1.9087	1.35534	3.57321	3.66787	3.145	1.82932	1.57281	8.52174	3.38604	2.08242	2.17636
COTX05095-2Ru/Y	Fresh	Russet	0.397273	2.64968	32.6662	17.3909	2.81885	7.22011	4.99646	3.14647	0.979004	2.0084	4.45671	3.60199	1.67536	1.06849	8.65028	2.67713	1.65296	1.70061
COTX05211-4R	Fresh	Red	1.28171	3.37705	29.8831	20.9445	3.57675	3.6268	3.88915	2.19069	1.6046	7.04312	2.14122	2.78732	1.37074	1.436	8.75312	2.94903	1.51295	1.81157
COTX05211-5R	Fresh	Red	0.929153	3.34969	26.0348	23.0834	3.63419	4.37839	4.23413	2.19043	1.52177	6.17753	2.28929	2.98311	1.06159	1.39801	8.77289	2.74086	1.75802	1.57895
COTX05211-7R	Fresh	Red	1.01828	3.65558	37.2819	17.313	2.59063	4.71897	3.98309	2.18721	0.937501	3.16108	2.21383	3.39279	1.21573	1.15171	8.4637	3.06959	1.65752	1.6148
COTX05249-3W/Y	Fresh	Yellow	0.622639	4.28823	34.1472	24.081	2.88009	5.55528	3.95025	1.86933	0.897809	2.9033	2.61027	2.69863	0.713004	1.57475	6.83654	1.99479	0.798379	1.16526
COTX05261-1R/Y	Fresh	Red	1.35366	3.83899	25.3764	22.2004	3.57756	5.38868	3.83616	2.40317	1.20657	4.69127	2.06217	4.66939	2.0624	1.45684	9.88114	3.15157	1.02632	1.97582
COTX08039-1P/P*	Processing	Purple	1.0336	3.61539	30.7406	25.957	2.22306	8.11797	5.47819	2.26256	0.577342	2.51735	1.80479	1.94244	0.597151	1.44666	7.18423	2.25238	1.29103	1.23171
COTX08063-2Ru	Processing	Russet	0.662291	2.35789	37.1694	13.3231	2.48688	8.71835	6.89287	2.75361	0.616474	1.91373	2.70511	1.92411	0.894148	1.40376	6.69597	1.89727	1.26917	1.10886
COTX08121-1Ru	Fresh	Russet	0.638021	3.54384	34.5604	18.6731	2.46842	7.85172	5.2155	2.37657	0.887524	1.65944	1.804	3.44695	1.33012	1.10669	7.65333	2.43746	1.20152	1.50012
COTX08121-4Ru	Fresh	Russet	1.66306	3.20545	39.077	18.7762	2.36097	7.37898	4.43685	2.11218	0.767531	2.07439	1.61368	2.89758	0.993636	1.08234	6.74841	2.34889	1.45191	1.29779
COTX08258-6Ru	Processing	Russet	0.289226	5.71305	39.9486	19.8546	1.8841	6.97417	5.17752	1.07269	0.549774	1.0032	3.14054	1.93659	0.566567	1.27207	5.08039	1.73039	1.12813	1.16029
COTX08322-10Ru	Fresh	Russet	0.425976	2.61128	31.3176	21.6902	2.56909	6.92261	4.75796	2.26394	0.957607	2.61266	3.30501	3.49212	1.43721	1.05425	8.0168	2.10129	1.48624	1.34999
COTX08365F-3P/P	Fresh	Purple	1.62232	4.24167	28.7093	23.5401	2.16532	4.31909	4.48591	1.89792	0.888506	2.62247	3.54752	2.57362	1.10598	1.9289	10.6796	3.19779	1.01805	1.36546
COTX09022-3RuRE/Y	Fresh	Russet	0.698068	3.34419	36.7586	17.5931	3.71797	5.10318	2.46137	1.78464	0.918135	2.17923	2.44098	4.66563	1.08157	1.90215	7.71365	2.6075	1.57769	2.08124
COTX09052-1Ru	Fresh	Russet	0.580368	4.47362	31.2511	21.0734	2.67572	5.46713	3.84065	2.49062	0.851129	2.31721	2.74956	4.53572	1.39904	1.98996	8.16316	2.689	1.57158	1.86369
COTX09052-2Ru	Fresh	Russet	0.192066	4.09994	30.1211	19.3992	3.1279	7.37704	4.41344	2.73602	0.943031	2.23487	1.82071	4.88372	1.55148	1.8675	9.04937	2.79041	1.38429	1.61724
COTX09089-1Ru	Processing	Russet	1.08512	2.80422	42.8023	17.4808	1.84004	7.15339	7.693	1.19574	0.63182	1.44617	1.5437	2.49328	1.09206	1.28727	4.97244	1.89731	1.41603	1.3893
COTX10012-1Wrdspl/Y	Fresh	Yellow	0.68762	3.96785	32.7561	30.7026	2.38037	6.05895	3.69999	1.88694	0.933662	2.38806	1.17055	2.58566	0.840517	1.33292	4.93849	1.55634	0.60163	1.19473
COTX10073s-1W/Y	Processing	Yellow	1.71625	4.3588	46.5156	21.6695	1.40555	5.82672	4.85046	1.58417	0.421021	1.30712	1.85418	1.74302	0.372541	0.873101	3.67281	1.2309	0.563677	0.754887
COTX10080-2Ru	Fresh	Russet	0.439993	3.00124	32.5569	27.115	2.18824	6.37332	4.62934	1.85962	0.750277	1.6632	1.72096	2.56602	1.40432	1.71398	7.38008	1.68041	1.11672	1.63655
COTX10118-1Wre/Y	Fresh	Yellow	0.799421	3.19593	27.1341	24.1544	2.96197	4.17532	6.03959	2.48492	0.928023	3.06304	3.06322	4.33727	1.59723	1.44631	8.5749	2.79749	1.48174	1.84278
COTX10118-4Wpe/Y	Fresh	Yellow	0.778556	2.54399	27.4312	25.4551	2.9389	4.65626	4.35861	2.55173	1.1935	3.14348	3.20254	3.94438	1.58423	1.59467	8.87691	2.72737	1.20499	1.66246
COTX10138-15Wpe/Y	Fresh	Purple	0.993951	3.6529	29.543	22.8393	3.38258	5.39075	4.6528	2.84244	0.970713	3.18084	3.8238	2.95955	1.16877	1.80687	8.21318	2.24531	0.772437	1.40397
COTX10138-19P/Y	Fresh	Purple	0.240145	3.1596	32.7252	26.0561	2.27763	2.25611	2.7778	1.45902	0.946388	2.9868	3.34744	3.87375	1.19994	1.54462	8.73309	2.22697	0.899792	2.88567
COTX10138s-7Wpe/Y	Fresh	Yellow	1.01189	3.18671	27.4038	22.3081	3.04313	7.4584	4.23876	2.55774	1.08442	3.67973	2.84616	3.50288	1.31285	1.96305	8.96581	2.61963	0.960515	1.55646
COTX10226-1Wpe/Y	Fresh	Red	1.0883	3.32171	27.6225	23.4115	3.1782	3.3565	4.01452	1.71073	1.09167	2.68021	4.06059	4.24922	1.92814	1.71234	8.11359	3.29634	1.84501	2.51596
COTX13215-2Ru	Processing	Russet	1.61293	4.07053	37.3367	19.3873	2.07556	6.64564	3.06791	1.58837	0.845809	2.14636	3.06948	3.91326	1.21544	1.4218	6.72861	2.09301	1.48246	1.78832
COTX87601-2Ru	Fresh	Russet	0.900851	2.93047	29.5387	22.9404	3.04108	5.83948	3.37027	2.05109	1.10275	2.94851	1.56595	4.51554	1.30569	1.96021	9.51096	3.221	1.84508	1.65325
COTX89044-1Ru	Fresh	Russet	1.352	3.13575	43.8452	19.8049	1.78862	7.30107	4.20643	1.41962	0.740847	1.36132	1.16704	1.10256	1.07677	1.44472	5.98139	1.82616	0.997129	1.42917
COTX90046-1W	Fresh	Chipping	0.443907	3.48243	38.5879	17.4951	2.14457	6.46151	4.16977	1.59581	0.983794	2.20017	1.86815	3.47289	0.835487	1.20022	7.18304	1.81516	0.653487	1.42581
COTX90046-5W	Processing	Chipping	0.514621	2.89651	40.5448	15.9133	2.44913	7.5641	5.59686	1.51708	0.921428	1.52936	3.01635	3.58314	0.747782	1.38161	6.15241	2.0254	1.14702	1.27335
COTX94216-1R	Fresh	Red	0.831427	7.41031	21.322	23.8575	3.77919	6.46712	4.68692	2.19058	1.55564	4.14786	2.42365	3.01994	1.13975	1.92217	8.04843	2.68049	1.72814	2.00391
COTX94218-1R	Fresh	Red	1.09296	4.09917	31.1264	25.3692	1.99239	5.03262	4.63104	0.805118	1.1461	3.24047	1.70076	3.08642	1.51092	1.17059	7.9301	2.67129	1.16928	1.57676
JTTX75/2003EH-1Yre/Y	Fresh	Yellow	1.07734	3.51854	31.5207	22.3193	3.20554	7.5996	5.43983	2.84113	0.895132	3.83572	2.74182	2.47343	1.36022	1.63688	9.08615	2.77157	1.50268	1.519
Krantz	Fresh	Russet	0.216152	3.5965	25.9137	24.1608	3.35757	6.75459	2.75771	2.25486	1.691	4.0952	4.63151	4.97753	1.33821	1.35166	7.67329	2.04902	1.38266	1.33064
MWTX2609-2Ru	Fresh	Russet	0.30736	2.90252	31.7818	22.7663	2.98576	5.97643	4.30144	2.24259	1.05365	3.01675	1.98502	3.50445	1.36408	1.6346	8.1806	2.61903	1.66572	1.40722
MWTX2609-4Ru	Fresh	Russet	0.370925	2.66026	29.6134	23.7194	3.08418	5.7895	4.32288	2.54882	1.25347	3.23389	2.04962	3.61935	1.32178	1.74384	8.70857	2.63911	1.52052	1.61343
MWTX548-2Ru	Fresh	Russet	0.708484	2.8033	30.7011	20.9352	3.15735	6.22838	4.1886	2.53466	1.09797	3.5071	3.01358	3.92888	1.63496	1.56642	8.66653	2.58187	0.959822	1.50526
NDTX050169-1R	Fresh	Red	0.368527	2.57815	30.9042	29.1537	2.98049	4.52832	5.20712	2.62263	0.811721	4.03834	1.50273	1.83023	0.812314	1.15395	6.74807	2.15862	1.41531	1.03638
NDTX050184s-1R/Y	Fresh	Red	0.388235	2.78159	33.0952	26.0704	2.79115	4.78952	3.89115	2.27364	0.829492	3.27598	1.7244	2.81428	0.815752	1.16504	8.32969	2.1836	1.4155	0.800995
NDTX059759-3R/Y Pinto	Fresh	Red	1.04427	2.94483	34.3325	23.1636	2.44323	6.6021	4.82788	2.41336	0.690753	2.83113	2.05586	1.57344	0.633114	1.28745	8.47486	2.26712	0.843026	1.16766
NDTX059761-1R/R	Fresh	Red	0.978767	3.63624	35.9744	20.022	2.56591	5.25956	3.72305	2.3516	0.771098	3.04927	2.62962	2.53342	0.792065	1.41563	7.76713	2.38007	1.48117	0.874697
NDTX059775-1W	Fresh	Yellow	1.57613	4.06172	27.5539	18.8606	3.05437	4.82272	3.27911	3.10351	1.462	3.26975	3.60936	3.34648	1.76672	1.42372	10.0186	3.82324	1.18535	2.07351
NDTX059828-2W	Fresh	Chipping	0.652276	4.2848	24.844	22.7386	3.48156	6.30261	4.92656	3.01189	1.03315	6.22045	4.10228	3.4287	1.44353	1.35454	7.50411	2.96733	1.37595	1.73859
NDTX059886S-1Y/Y	Processing	Yellow	0.763675	2.92115	50.4774	14.9072	1.71822	6.2569	5.27058	1.80349	0.602146	1.75805	1.56258	2.17154	0.730551	0.816618	4.39545	1.45156	0.954277	1.14025
NDTX060700C-1W	Processing	Chipping	0.359186	3.07057	55.5601	11.6285	1.21408	7.80565	7.16391	0.634927	0.277824	0.768919	1.7412	1.4927	0.260692	0.797889	3.05673	1.35939	0.620126	0.76912
NDTX071109C-1W	Fresh	Chipping	1.04269	5.92725	30.9837	19.8779	2.50261	6.50489	3.98681	1.79532	1.19774	2.36889	3.9611	3.75573	1.42073	1.19014	7.37582	2.392	0.937274	1.52735
NDTX071217CB-1W/Y	Fresh	Yellow	1.05724	5.71155	38.3879	19.1878	2.03974	3.76916	3.67597	2.18779	0.662388	1.39819	2.84047	3.97354	1.33521	1.309	7.26949	2.42028	1.05383	1.3979
NDTX071258B-1R	Fresh	Red	0.756864	4.48126	27.4044	25.3446	3.11429	5.10639	4.2623	2.59199	0.950811	4.32191	2.7622	3.35933	1.14361	1.19483	6.76263	2.52608	2.02938	1.78458
NDTX081451CBs-1Y/Y	Processing	Yellow	0.507244	3.45884	35.0712	20.5152	2.39435	5.60954	5.94419	2.01501	0.657677	2.98814	3.86383	2.67945	0.691251	1.07438	7.14387	1.88525	0.910151	1.02634
NDTX081618-1P/P	Fresh	Purple	0.659341	3.55949	36.5927	18.7701	2.29722	4.0669	4.04692	3.04487	0.921915	2.7871	4.00528	3.46257	1.0464	0.997882	7.76763	2.73213	1.28637	1.4373
NDTX081644-CAB-2W	Fresh	Chipping	1.04079	5.63907	43.9287	13.6467	1.59468	7.65589	5.78238	1.6116	0.447032	1.33253	2.36462	4.03243	0.643328	1.46544	3.90754	1.43349	0.810428	0.917065
NDTX081648CB-13W	Fresh	Chipping	0.87622	3.6095	45.8895	14.2279	1.93098	6.83491	6.64407	1.24803	0.64492	1.3149	2.09628	2.73911	0.780291	1.14952	5.36241	1.91676	0.866528	1.32648
NDTX081648CB-1W	Fresh	Chipping	0.590458	4.72233	35.8742	18.0494	1.90353	5.14419	5.01257	2.02311	0.620666	2.14899	4.23021	3.43827	1.27628	1.11289	7.57002	2.71629	1.14116	1.736
NDTX081648CB-4W	Fresh	Chipping	1.46265	4.86715	38.1223	16.7648	1.91176	3.58585	3.95371	1.75743	0.553668	2.04122	5.28363	3.79925	1.22105	1.22752	6.96885	2.84461	1.32939	1.68744
NDTX091886-3P/P	Processing	Purple	0.496622	3.56242	42.5021	18.3354	1.19858	5.21231	6.02003	2.15901	0.317163	1.3283	2.86199	1.66734	0.542389	0.895784	6.22348	1.85265	1.32917	0.722322
NDTX091908AB-2W	Fresh	Chipping	0.665051	4.66668	39.3415	18.604	1.65757	7.43701	5.04454	1.22341	0.435181	1.22755	2.35188	3.49531	0.931609	1.2409	4.76761	1.41337	0.668473	1.26045
NDTX092237C-2P/W	Fresh	Purple	1.23409	4.15253	26.2512	26.2131	2.78609	5.41199	4.03701	2.76711	0.929559	4.51595	2.93362	3.70362	0.934007	1.48277	7.47922	2.52735	1.4411	0.384123
NDTX092238Cs-1P/W	Fresh	Purple	0.597951	2.77667	39.559	24.1357	2.55182	4.11037	4.65609	2.40527	0.730388	2.22913	3.00592	2.29392	0.62309	1.19311	5.78946	1.61488	0.688242	1.35704
NDTX4271-5R	Fresh	Red	0.566694	3.22439	29.0437	23.6219	3.35164	3.81911	3.07292	2.52919	0.866286	4.61351	4.22578	2.87327	1.29568	1.89137	8.06245	2.55352	1.415	1.82016
NDTX4756-1R/Y	Fresh	Red	1.46568	3.57536	32.3628	17.4086	3.00768	4.69633	5.21641	2.94501	0.984956	3.8218	1.86703	2.71139	1.81773	1.53477	8.95853	3.40257	1.59368	2.52501
NDTX4784-7R	Fresh	Red	0.53346	2.93349	27.4358	22.4688	3.53215	5.73973	4.8893	3.02874	1.09747	4.51396	4.0221	3.88802	1.59691	1.72591	9.45887	3.12757	1.66323	2.15601
NDTX4828-2R	Fresh	Red	0.649489	3.7199	27.2588	24.3572	3.33988	4.65339	4.68726	2.03295	1.1573	3.65639	3.02369	3.44108	2.00893	1.32406	7.81132	2.67373	1.49886	2.13113
NDTX4930-5W	Processing	Chipping	1.36719	5.92987	38.2985	18.1723	2.26557	5.9073	5.04834	1.18495	0.938932	2.0416	3.19848	2.87068	0.839154	1.36018	5.73062	2.22191	0.68078	1.64624
NDTX5003-2R	Processing	Red	0.631106	3.59572	34.7935	18.0123	3.06911	4.62128	4.55812	2.06084	0.826409	2.80045	1.98889	3.42032	1.85353	1.2477	7.45065	2.9257	2.10057	2.55567
NDTX5067-2R	Fresh	Red	1.04501	3.44471	33.9328	18.637	3.09055	4.50226	5.04955	2.09275	0.844634	3.35985	2.73113	2.82055	1.53142	1.28441	7.66379	2.69297	1.82066	2.39975
NDTX5438-11R	Fresh	Red	0.615479	3.58603	23.2384	19.6534	4.83999	4.38381	4.35157	2.61359	1.27153	7.51355	2.67139	3.79926	1.5084	1.90541	8.91058	3.07249	2.4209	2.37521
NDTX6773-1W	Processing	Chipping	1.07417	4.79456	40.7979	12.4936	1.97215	7.64851	6.5021	1.36834	0.397706	1.27228	4.95767	2.36753	0.669636	1.2926	6.15269	2.39755	1.06405	1.13961
NDTX731-1R	Fresh	Red	1.04623	3.24874	30.1979	23.1275	3.4042	3.80437	4.41505	2.53551	1.08612	5.18306	2.47969	3.80002	1.15603	1.50274	7.38046	2.66754	1.69376	1.58509
NDTX7590-3R	Fresh	Red	0.75302	2.58361	25.9953	22.9132	3.09092	6.99852	6.78353	3.25446	1.29629	5.98963	4.93336	3.01879	1.08904	1.30737	8.31626	2.2853	1.05795	1.61601
NDTX8773-4Ru	Fresh	Russet	0.407455	1.62262	28.2294	25.2497	2.80744	5.62943	4.77445	2.11298	1.04287	3.68281	2.42443	2.3864	1.2165	1.64463	9.84572	3.24121	1.77978	1.36236
NDTX91068-11R	Fresh	Red	0.40601	3.29784	30.566	25.5371	2.77982	6.71817	3.87162	1.97822	0.830106	3.82971	2.83651	2.46556	0.880027	1.7789	7.38151	2.19123	1.15614	1.43354
PORTX03PG25-2R/R	Fresh	Purple	0.963943	5.9797	31.6442	26.0617	1.7317	5.00414	6.8361	2.15923	0.366014	1.04581	1.26291	2.85117	0.723816	1.24453	7.00298	2.21993	1.32665	0.590627
PTTX05PG07-1W	Fresh	Purple	1.08098	5.74381	29.1714	26.218	2.46416	6.15048	5.09262	2.27219	0.536459	1.69572	2.41706	4.54231	0.66381	0.998805	6.59638	2.16618	1.32594	0.980422
Reveille Russet	Fresh	Russet	1.05885	3.29858	29.6809	23.8084	2.06345	6.44917	4.79933	2.19274	0.971994	2.32504	2.17955	4.23307	1.52407	1.45127	9.13339	2.44909	1.26996	1.18942
Rio Rojo	Fresh	Red	0.600991	3.73793	28.5632	19.5098	3.60297	6.80597	6.10993	1.93684	0.855966	4.71276	3.74081	3.49282	1.57891	1.48557	7.97289	2.64156	0.902232	1.78169
Russet Burbank	Fresh	Russet	0.601512	2.56873	36.3311	17.8861	3.01529	6.06844	4.83476	2.1417	0.998964	2.15798	1.49907	3.32264	1.33972	1.75357	9.16905	2.96905	1.45911	1.47328
Russet Norkotah	Fresh	Russet	0.789919	1.7638	30.1428	26.5042	2.77989	5.38609	3.90757	1.83927	1.15218	3.67039	3.53833	2.92534	1.28544	1.44717	7.6364	2.48711	1.47796	1.41584
Russet Norkotah 102	Fresh	Russet	0.739862	2.2255	33.0238	19.4826	2.69281	8.24651	5.1382	1.97596	0.839285	2.53257	2.92541	2.69352	1.30491	1.34303	8.84544	2.78945	1.90457	1.22054
Russet Norkotah 112	Fresh	Russet	0.782939	2.33423	30.382	24.2536	2.83106	5.5977	4.07169	1.98944	1.0594	3.25284	2.51571	3.34812	1.61173	1.70235	8.26546	2.74195	1.53541	1.54781
Russet Norkotah 223	Fresh	Russet	1.12407	2.32209	30.284	21.7843	3.69227	6.36255	5.06798	2.24937	1.11258	3.22844	2.80536	3.42866	1.63483	1.56985	7.68696	2.51016	1.71102	1.41884
Russet Norkotah 278	Fresh	Russet	0.284379	1.8344	31.324	21.4446	2.30458	5.64165	4.80635	2.36334	0.972342	2.37114	3.24016	3.44108	1.63754	1.40448	9.04984	2.68493	1.67504	1.24777
Russet Norkotah 296	Fresh	Russet	0.647898	1.2528	30.538	26.8952	2.54154	7.08428	4.1188	2.15524	1.19339	3.8389	2.35108	3.25859	1.69154	1.79071	9.30842	2.79606	1.78801	1.59288
Sierra GoldTM	Processing	Russet	0.49201	3.65126	31.0514	22.7362	3.00283	6.17576	3.80488	1.57442	1.08165	2.75553	3.04067	3.22642	1.05789	1.45205	5.48895	1.81585	1.15167	1.68917
Sierra RoseTM	Fresh	Red	0.618506	3.38124	27.4836	22.0511	3.31646	7.03618	4.56297	2.49871	1.3667	4.54707	2.29919	3.70509	1.42679	1.2869	8.00784	2.96242	1.68833	1.59818
Stampede Russet	Fresh	Russet	0.625216	2.87651	34.2316	19.8121	2.91964	6.8355	4.77616	2.08366	0.84818	2.17019	1.62076	3.00384	1.47645	1.93425	8.0657	2.84465	2.00029	1.75122
Tacna	Fresh	Yellow	0.475028	3.14442	37.5668	23.8016	1.76177	6.07247	6.11397	2.5837	0.852427	1.71589	2.66939	1.9758	0.522425	0.799264	6.42561	1.64615	0.918	0.55815
Tokio	Processing	Yellow	1.30771	4.80036	41.2395	18.0711	2.00654	2.66494	5.50755	1.96491	0.671145	1.48455	4.21439	3.46365	0.955967	1.03632	6.66177	1.71597	0.931545	1.50077
TX03196-1W	Processing	Chipping	0.613966	4.587	37.8798	17.925	2.06764	5.11423	4.97714	1.59341	0.665645	2.01641	3.14704	2.40121	0.592865	1.55528	6.33051	2.72985	1.19544	2.05275
TX05249-10W	Fresh	Chipping	0.626843	2.71174	41.8683	26.1504	1.7625	5.25555	2.99326	1.78338	0.665991	1.25488	1.9886	1.58191	0.530032	1.40677	6.12548	1.22107	0.579962	1.0237
TX05249-11W	Processing	Chipping	0.54981	2.60894	44.2381	18.6917	1.73766	9.33585	5.69771	1.44841	0.495556	1.12144	1.74802	1.9496	0.294342	1.28733	5.58415	1.86336	0.571344	0.628823
TX05249-3W	Fresh	Chipping	1.03002	3.98988	37.2457	18.8179	2.5942	5.67622	4.15976	1.52888	0.978637	3.79433	2.2481	3.78017	0.715427	1.5621	7.48793	2.4657	0.957578	1.05829
TX08350-12Ru	Fresh	Russet	0.485749	4.33823	29.4758	21.7218	2.89711	6.44695	4.70267	2.22141	1.0106	3.98454	2.12135	3.68522	1.65578	1.15699	7.55355	2.79616	1.47781	1.76496
TX08385-2P/YP	Fresh	Purple	0.515555	4.13668	30.3278	20.9229	2.68036	3.97025	4.20378	2.51082	1.10274	4.4031	4.19087	4.04396	0.816107	1.29437	7.69192	2.77509	1.4606	1.53751
TX09396-1W	Processing	Chipping	0.399771	3.24654	43.4631	20.7057	1.99414	8.03211	5.39085	1.01307	0.710637	1.42559	1.94274	2.36202	0.811313	0.971096	4.03992	1.41569	0.60942	1.18754
TX09403-15W	Fresh	Chipping	0.746509	3.44461	35.3898	27.5412	1.81155	5.77618	3.45845	1.54865	0.863837	1.70693	2.5927	3.09865	1.33263	1.18681	5.5413	1.56709	0.593435	1.83771
TX09403-21W	Fresh	Chipping	0.972033	3.0497	33.7204	24.906	1.90647	6.40348	4.32559	1.87323	0.836495	1.94324	2.40641	3.53984	1.3344	1.10948	7.37029	1.95554	0.639057	1.79912
TX09414-1W	Fresh	Chipping	1.28414	3.37268	41.2314	16.5049	2.60838	5.0019	5.90209	1.81982	0.86915	1.56821	1.82941	4.558	1.19065	1.82366	6.50603	2.04921	0.972449	1.31203
TX10437-9Pyspl/Y	Fresh	Yellow	1.28699	4.3679	37.3256	22.3941	2.04085	1.87734	3.00295	2.00595	0.790524	1.68341	2.72051	2.94205	1.39654	0.888733	8.5959	2.69721	0.854156	1.66718
TX11454-9Ru/Y	Fresh	Russet	0.527067	3.17272	28.4158	19.9857	3.22284	5.55586	3.58239	2.28967	1.16563	5.37986	3.62804	4.07631	1.43893	1.89639	9.26965	2.97113	1.68508	1.55685
TX11461-2W	Fresh	Chipping	0.879755	5.51606	39.3344	11.857	2.27725	7.66013	5.86584	1.77762	0.792733	2.39874	2.26215	4.18757	1.06677	1.09178	5.96848	2.27569	1.38161	1.37402
TX11461-3W	Processing	Chipping	1.66504	4.45774	35.0381	15.8865	3.35912	7.74264	5.19829	1.67994	0.666222	2.71223	3.24496	4.35232	1.74723	1.93388	8.85757	3.17335	1.83573	2.41308
TX12474-1P/R	Fresh	Purple	0.462477	4.3714	33.4149	20.5541	2.50747	4.42403	3.65616	2.91003	0.680638	3.14123	3.9658	3.93748	1.26745	0.794011	8.07661	2.93317	1.53945	0.858079
TX12484-4W	Processing	Chipping	0.999416	4.47283	35.5204	18.4501	2.56575	6.51773	4.44626	1.72633	0.759033	2.50512	3.89808	3.21122	0.864792	1.59717	5.87085	2.35931	0.902275	1.23654
TX13590-9Ru	Fresh	Russet	1.13866	5.48858	31.7823	22.0965	2.14736	7.81937	4.29413	1.60332	0.741179	1.85795	2.05417	3.92993	1.051	1.53605	6.47153	2.40391	1.13849	1.668
TX14611-1R	Fresh	Red	1.22973	5.27215	35.8697	22.5974	2.43471	4.45221	4.75021	1.42724	0.792789	2.37347	1.43723	2.76834	1.37516	1.48714	6.5527	2.65305	1.04876	1.53769
TX1475-3W	Processing	Chipping	0.414104	2.50766	39.0327	22.7077	2.6157	6.70957	3.93591	1.35815	0.891087	2.06706	1.15727	2.97072	0.88157	1.96596	5.7854	1.80451	0.753308	1.53956
TX1617-1W/Y	Processing	Yellow	1.11773	4.53416	31.6619	20.7094	2.9238	5.62649	5.72431	2.19902	1.01796	2.95592	3.31558	4.48037	1.48192	1.21345	6.8656	2.01816	0.987964	1.25867
TX1673-1W/Y	Fresh	Yellow	0.956041	3.53403	34.6748	20.0636	2.58258	5.12989	4.04555	2.05941	1.11657	2.84907	5.01356	3.20884	1.1353	1.41077	7.54026	2.344	0.931114	1.55664
TX6-1216-1Ru	Fresh	Russet	0.178534	2.48355	30.094	24.3934	3.32117	6.58008	5.27215	2.55617	0.968949	2.81171	1.92187	3.42168	0.859341	1.79147	8.15395	2.16643	1.50744	1.08057
TXA549-1Ru	Fresh	Russet	0.590943	5.32259	34.2375	21.5289	2.60618	6.39875	3.47891	1.65756	0.963492	3.26257	1.76701	3.24503	1.11945	1.61157	6.48304	2.61244	1.33514	1.75237
TXNS106	Fresh	Russet	0.0742773	2.23019	29.5289	22.0042	3.16249	6.60451	4.62832	2.30287	1.10006	3.1506	2.88251	3.71185	1.52154	1.63983	9.14963	2.65962	1.81181	1.28833
TXNS118	Fresh	Russet	0.388644	2.18898	28.1696	25.0919	3.28533	6.34993	3.28084	2.01951	1.22851	3.33107	2.84057	2.68898	1.65048	1.64216	8.63386	3.01749	1.74806	1.75505
TXNS249	Fresh	Russet	0.516971	2.84247	29.7761	24.3711	2.77125	5.42816	3.79869	1.79247	1.13082	3.71446	2.71272	3.42609	1.78661	1.56295	8.27311	2.93454	1.4142	1.58707
TXYG79	Processing	Yellow	0.899027	5.36534	32.7005	19.6152	2.70628	5.91003	4.49932	1.95537	1.35188	2.58175	2.72092	4.52132	1.34241	1.38253	6.70541	2.43929	0.960369	1.61927
UMTX383-3Yrdspl/Y	Fresh	Yellow	1.46258	3.38185	39.1933	16.8832	3.11141	6.47167	5.38331	2.24949	0.646559	1.95506	2.31348	2.65924	1.17981	1.16144	6.79677	2.29615	1.32329	1.62773
Vanguard Russet	Fresh	Russet	0.486935	3.93357	28.9116	28.2114	2.56146	5.30917	3.70973	1.74471	1.15627	3.49306	2.65075	3.55106	1.16525	1.62486	6.69889	2.25252	1.2419	1.07919
White LaSoda	Fresh	Yellow	0.88898	4.33904	39.1898	18.4534	2.31971	4.35258	3.39607	1.66076	0.872394	2.19089	2.52055	2.58441	1.29608	1.76311	7.33439	2.79188	1.23845	2.14703
Grand mean			0.801589	3.66	33.32	21.5	2.68	5.76	4.55	2.13	0.93	2.92	2.66	3.25	1.2	1.46	7.61	2.51	1.26	1.54
L.S.D. (0.05)			0.6	1.54575	7.32479	5.86431	0.623246	2.32368	1.8003	0.625671	0.302963	1.1799	1.49289	1.41442	0.664233	0.422749	1.67956	0.836697	0.69066	0.649885
