# Supplementary material for: Genetic architecture of tuber-bound free amino acids in potato and effect of growing environment on the amino acid content
Source: Sci Rep. 2023 Aug 25;13:13940. doi: 10.1038/s41598-023-40880-5 (PMC10457394; doi:10.1038/s41598-023-40880-5)
Supplement: Supplementary file 8 — Supplementary Table 4. [file 41598_2023_40880_MOESM8_ESM.xlsx]

## Sheet: Sheet1
Supplementary Table 4. Mean BLUE values of 217 potatoes (by market groups) for free amino acids evaluated in Dalhart, Texas in 2019 and 2020, and Springlake, Texas in 2020
Market groups	Histidine	Arginine	Asparagine	Glutamine	Serine	Glutamic Acid	Aspartic Acid	Threonine	Glycine	Alanine	Proline	Lysine	Tyrosine	Methionine	Valine	Isoleucine	Leucine	Phenylalanine
Red	0.89 AB	3.86 AB	30.34 C	22.07 A	3.08 A	5.12 AB	4.36 A	2.36 A	1.03 A	3.98 A	2.67 A	3.17 A	1.36 A	1.50 AB	8.17 A	2.80 A	1.43 A	1.82 A
Russet	0.75 B	3.14 B	32.67 BC	22.28 A	2.72 B	6.46 A	4.42 A	2.02 AB	0.95 A	2.65 B	2.44 A	3.29 A	1.27 AB	1.57 A	7.70 AB	2.48 AB	1.39 A	1.45 B
Purple	0.94 A	3.97 A	33.96 BC	21.93 A	2.34 C	4.80 B	4.58 A	2.36 A	0.79 B	2.57 BC	2.86 A	3.32 A	0.91 B	1.30 C	7.96 AB	2.49 AB	1.19 AB	1.34 B
Yellow	0.89 AB	3.98 A	35.04 AB	21.45 A	2.44 C	5.21 AB	4.58 A	2.17 A	0.90 AB	2.35 CD	2.79 A	3.66 A	1.17 AB	1.36 BC	7.26 B	2.34 B	1.02 B	1.43 B
Chipping	0.77 B	3.95 A	38.65 A	18.43 B	2.23 C	6.54 A	4.99 A	1.66 B	0.78 B	2.14 D	2.78 A	3.18 A	0.97 AB	1.35 BC	6.33 C	2.16 B	0.94 B	1.43 B
