# Supplementary material for: Genetic architecture of tuber-bound free amino acids in potato and effect of growing environment on the amino acid content
Source: Sci Rep. 2023 Aug 25;13:13940. doi: 10.1038/s41598-023-40880-5 (PMC10457394; doi:10.1038/s41598-023-40880-5)
Supplement: Supplementary file 9 — Supplementary Table 5. [file 41598_2023_40880_MOESM9_ESM.xlsx]

## Sheet: Sheet1
Supplementary Table 5: Pearson correlations (r) between amino acids and yield related traits evaluated in Dalhart, Texas in 2019 and 2020, and Springlake, Texas in 2020
	His	Arg	Asn	Gln	Ser	Glu	Asp	Thr	Gly	Ala	Pro	Lys	Tyr	Met	Val	Ile	Leu	Phe	Av. weight per tuber	Av. tuber no per plant	Av. tuber weight per plant
His	1
Arg	0.04	1
Asn	0.02	-0.075184	1
Gln	-0.2	-0.053823	-0.504924	1
Ser	-0.07	-0.0936869	-0.584056	0.0149441	1
Glu	-0.07	-0.0637037	0.130579	-0.159377	-0.0710052	1
Asp	-0.3	-0.0219366	0.0109516	-0.0965242	-0.0316865	0.537757	1
Thr	-0.21	-0.0597177	-0.570522	0.13775	0.503187	-0.0170758	0.219441	1
Gly	-0.08	-0.178534	-0.606065	0.230157	0.625768	-0.190905	-0.211164	0.392033	1
Ala	-0.09	-0.0913294	-0.623042	0.168434	0.66867	-0.139347	0.0251083	0.503577	0.632299	1
Pro	-0.55	0.0123589	-0.160116	0.0271701	0.131454	-0.0811784	0.153359	0.313479	0.13786	0.202333	1
Lys	0.48	0.0258948	-0.222397	-0.131157	0.0702396	-0.152776	-0.352591	-0.0606856	0.152137	-0.00944605	-0.388657	1
Tyr	0.38	-0.0834463	-0.44778	-0.0639584	0.329337	-0.243509	-0.299345	0.206288	0.40521	0.225463	-0.255518	0.617491	1
Met	0.14	0.0129114	-0.422394	0.141509	0.403471	-0.165399	-0.310839	0.14165	0.326464	0.285681	-0.155535	0.321153	0.385373	1
Val	0.31	-0.193909	-0.60497	0.0699149	0.511483	-0.273262	-0.306743	0.400242	0.473126	0.439395	-0.139998	0.501329	0.666562	0.563939	1
Ile	0.39	0.0148961	-0.476934	-0.141713	0.413613	-0.267566	-0.313585	0.228296	0.339279	0.353739	-0.214678	0.530383	0.742359	0.504369	0.831797	1
Leu	0.12	-0.060205	-0.369258	-0.0870003	0.426721	-0.149816	-0.115759	0.166501	0.290643	0.271397	-0.0850489	0.219439	0.520357	0.301104	0.496489	0.632238	1
Phe	0.4	0.0157682	-0.282415	-0.175473	0.302873	-0.289058	-0.364785	0.0251644	0.279264	0.193382	-0.297839	0.586535	0.760187	0.48755	0.621079	0.753573	0.499323	1
Av. weight per tuber	0.25	-0.151135	0.0283294	-0.0200878	-0.0260667	0.086235	-0.329247	-0.230578	0.173681	-0.121302	-0.297655	0.330389	0.252906	0.252518	0.161858	0.120083	0.0715815	0.200013	1
Av. tuber no per plant	0.01	0.0743694	-0.0902326	0.0402423	0.0374461	-0.0816304	0.102267	0.157557	-0.0603708	0.139684	0.0603937	-0.0376079	-0.0136116	-0.0591784	0.00712283	0.0506512	-0.0461268	0.0598312	-0.602188	1
Av. tuber weight per plant	0.34	-0.0335359	-0.0709184	0.0122317	-0.0303615	0.00452828	-0.28722	-0.133287	0.135362	0.012861	-0.351438	0.422329	0.302853	0.221564	0.211309	0.240147	0.0689268	0.372961	0.566015	0.204455	1
His= histidine, Arg= arginine, Asn= asparagine, Gln= glutamine, Ser= serine, Glu= glutamic acid, Asp= aspartic acid, Thr= threonine, Gly= glycine, Ala= alanine, Pro= proline, Lys= lysine, Tyr= tyrosine, Met= methionine, Val= valine, Ile= isoleucine, Leu= leucine, Phe= phenylalanine
Bold correlations value were significant at p<0.0001
