# Supplementary material for: Genetic architecture of tuber-bound free amino acids in potato and effect of growing environment on the amino acid content
Source: Sci Rep. 2023 Aug 25;13:13940. doi: 10.1038/s41598-023-40880-5 (PMC10457394; doi:10.1038/s41598-023-40880-5)
Supplement: Supplementary file 10 — Supplementary Table 6. [file 41598_2023_40880_MOESM10_ESM.xlsx]

## Sheet: Sheet1
Supplementary Table 6: The genes retrieved from the potato reference genome to find possible candidate genes from the QTL's genomic regions spanning upto 100kbp
Amino Acid	SNP at QTL Peak	Chr.	Peak Position (bp)	Gene ID	Vicinity from SNPs (kbp)	Annotation
Alanine	PotVar0124308	2	27089538	PGSC0003DMG402009429	0.1135	Taz protein
				PGSC0003DMG401009429	2.798	Uroporphyrinogen-III synthase
				PGSC0003DMG400009417	6.971	Kinase
				PGSC0003DMG400009430	13.9605	Allantoate amidohydrolase
				PGSC0003DMG400009428	15.657	Kinesin heavy chain
				PGSC0003DMG400009427	23.295	Gibberellin 3-beta-dioxygenase
				PGSC0003DMG402009415	25.3915	Lectin kinase
				PGSC0003DMG400009418	30.071	Polygalacturonase QRT3
				PGSC0003DMG400009419	36.964	Conserved gene of unknown function
				PGSC0003DMG401009415	39.3565	Lectin kinase
				PGSC0003DMG400009420	42.8915	Ring finger protein
				PGSC0003DMG400009431	49.364	Glioma tumor suppressor
				PGSC0003DMG400009426	55.7415	Conserved gene of unknown function
				PGSC0003DMG400009432	58.262	Cholinephosphate cytidylyltransferase
				PGSC0003DMG400009414	58.601	Cucumisin
				PGSC0003DMG400009433	70.0195	RNA binding protein
				PGSC0003DMG401009425	76.4	Tonoplast intrinsic protein, alpha (Alpha-TIP)
				PGSC0003DMG400009421	76.578	Vacuolar ATP synthase subunit F
				PGSC0003DMG402009425	78.1395	Tonoplast intrinsic protein, alpha (Alpha-TIP)
				PGSC0003DMG400009442	81.194	VQ motif-containing protein
				PGSC0003DMG400009424	83.6945	Conserved gene of unknown function
				PGSC0003DMG400009434	91.3115	VQ motif-containing protein
				PGSC0003DMG400009423	94.1275	Diacylglycerol O-acyltransferase 2
				PGSC0003DMG400009435	100.124	Ubiquitin specific protease 39 and snrnp assembly factor
	PotVar0124132	2	27325817	PGSC0003DMG400010448	3.548	UDP-N-acetylglucosamine pyrophosphorylase
				PGSC0003DMG400010434	12.938	Gene of unknown function
				PGSC0003DMG400010447	31.1545	Serine-threonine protein kinase, plant-type
				PGSC0003DMG402010449	39.6495	Thioredoxin I
				PGSC0003DMG401010449	44.3195	Gene of unknown function
				PGSC0003DMG400010446	46.4345	Conserved gene of unknown function
				PGSC0003DMG400038830	51.57	Conserved gene of unknown function
				PGSC0003DMG400010436	57.4665	Ctp synthase
				PGSC0003DMG400010445	87.1225	Serine/threonine protein kinase
				PGSC0003DMG400010431	96.6725	Potassium transporter 11
Arginine	PotVar0001550	2	44561226	PGSC0003DMG400010028	2.314	Ubiquitin-protein ligase/ zinc ion binding protein
				PGSC0003DMG400010076	5.541	Zinc finger protein
				PGSC0003DMG400010029	10.6205	Gene of unknown function
				PGSC0003DMG400010075	14.3845	Zinc finger protein
				PGSC0003DMG400010030	16.2485	Molybdopterin cofactor sulfurase
				PGSC0003DMG400046411	20.999	Transposon MuDR mudrA
				PGSC0003DMG400010077	22.5175	Oligopeptidase B
				PGSC0003DMG400010079	27.347	B3 domain-containing protein REM16
				PGSC0003DMG400010074	27.838	Hydroxyproline-rich glycoprotein family protein
				PGSC0003DMG400010080	32.337	GTP-binding protein alpha subunit, gna
				PGSC0003DMG403010073	33.4305	Pentatricopeptide repeat-containing protein
				PGSC0003DMG402010073	38.117	Conserved gene of unknown function
				PGSC0003DMG400010081	41.0385	F-box and wd40 domain protein
				PGSC0003DMG401010073	42.877	Geraniol 10-hydroxylase
				PGSC0003DMG400010031	47.6075	Conserved gene of unknown function
				PGSC0003DMG401010071	51.298	Geraniol 10-hydroxylase
				PGSC0003DMG400038978	52.802	Geraniol 10-hydroxylase
				PGSC0003DMG400010072	57.4645	Geraniol 10-hydroxylase
				PGSC0003DMG402010071	60.8585	Geraniol 10-hydroxylase
				PGSC0003DMG400010027	67.2075	Zinc finger protein
				PGSC0003DMG400010070	81.696	Conserved gene of unknown function
				PGSC0003DMG402010026	87.084	Geraniol 10-hydroxylase
				PGSC0003DMG400010112	93.1795	Conserved gene of unknown function
				PGSC0003DMG401010026	93.2085	Geraniol 10-hydroxylase
				PGSC0003DMG400010113	94.5765	Gene of unknown function
	solcap_snp_c2_43350	2	44773246	PGSC0003DMG400010086	1.35	BIPINNATA
				PGSC0003DMG400010040	11.545	Conserved gene of unknown function
				PGSC0003DMG400010085	19.5665	Transmembrane protein 220-like isoform 1
				PGSC0003DMG400010041	24.486	LIM domain containing protein
				PGSC0003DMG400038918	28.291	Serine-threonine protein kinase, plant-type
				PGSC0003DMG400047346	31.6375	BRASSINOSTEROID INSENSITIVE 1-associated receptor kinase 1
				PGSC0003DMG400010042	35.9195	NAD dependent epimerase/dehydratase
				PGSC0003DMG400010087	44.188	Gene of unknown function
				PGSC0003DMG400010084	48.11	Electron transporter
				PGSC0003DMG400010043	48.6915	Conserved gene of unknown function
				PGSC0003DMG400010088	52.803	Glycosyltransferase family GT8 protein
				PGSC0003DMG400010038	55.747	Conserved gene of unknown function
				PGSC0003DMG400010037	65.3145	Conserved gene of unknown function
				PGSC0003DMG400010089	67.2625	Zinc finger protein
				PGSC0003DMG400010036	68.1125	Molybdopterin synthase sulfur carrier subunit
				PGSC0003DMG400010083	74.2035	Stress regulated protein
				PGSC0003DMG400010035	77.3235	Oxygen-evolving enhancer protein 1, chloroplastic
				PGSC0003DMG400010044	78.017	GNS1/SUR4 membrane family protein
				PGSC0003DMG400010082	85.264	Conserved gene of unknown function
				PGSC0003DMG400010034	91.8465	Photoreceptor-interacting protein
				PGSC0003DMG400010090	92.0925	Transcription factor
				PGSC0003DMG400010033	99.5965	Tetratricopeptide repeat-containing protein
	solcap_snp_c1_12771	2	44810486	PGSC0003DMG400010042	1.3205	NAD dependent epimerase/dehydratase
				PGSC0003DMG400047346	5.6025	BRASSINOSTEROID INSENSITIVE 1-associated receptor kinase 1
				PGSC0003DMG400010087	6.948	Gene of unknown function
				PGSC0003DMG400038918	8.949	Serine-threonine protein kinase, plant-type
				PGSC0003DMG400010043	11.4515	Conserved gene of unknown function
				PGSC0003DMG400010041	12.754	LIM domain containing protein
				PGSC0003DMG400010088	15.563	Glycosyltransferase family GT8 protein
				PGSC0003DMG400010089	30.0225	Zinc finger protein
				PGSC0003DMG400010086	38.59	BIPINNATA
				PGSC0003DMG400010044	40.777	GNS1/SUR4 membrane family protein
				PGSC0003DMG400010040	48.785	Conserved gene of unknown function
				PGSC0003DMG400010090	54.8525	Transcription factor
				PGSC0003DMG400010085	56.8065	Transmembrane protein 220-like isoform 1
				PGSC0003DMG400010045	83.898	TCP protein
				PGSC0003DMG400010084	85.35	Electron transporter
				PGSC0003DMG400010038	92.987	Conserved gene of unknown function
				PGSC0003DMG400010046	98.0295	Proteasome maturation factor UMP1 family protein
	PotVar0001749	2	45037953	PGSC0003DMG400010050	1.1105	Proline oxidase/dehydrogenase 1
				PGSC0003DMG400010051	9.495	S-adenosylmethionine decarboxylase proenzyme
				PGSC0003DMG400010100	14.198	Conserved gene of unknown function
				PGSC0003DMG400010049	17.8435	Transferase, transferring glycosyl groups
				PGSC0003DMG400010052	18.6335	Pollen coat
				PGSC0003DMG400010053	26.0715	Pollen coat
				PGSC0003DMG400010054	30.5715	Pentatricopeptide repeat-containing protein
				PGSC0003DMG400010099	34.655	Conserved gene of unknown function
				PGSC0003DMG400010055	41.3495	Receptor protein kinase
				PGSC0003DMG400010048	41.6715	Conserved gene of unknown function
				PGSC0003DMG400010098	47.3585	Conserved gene of unknown function
				PGSC0003DMG400010097	51.7375	Conserved gene of unknown function
				PGSC0003DMG402010056	52.382	CONSTANS
				PGSC0003DMG400010096	55.7535	Conserved gene of unknown function
				PGSC0003DMG400010114	59.498	Methyltransferase family protein
				PGSC0003DMG400010095	61.124	Conserved gene of unknown function
				PGSC0003DMG401010056	62.023	CONSTANS 3
				PGSC0003DMG400010094	68.7475	Conserved gene of unknown function
				PGSC0003DMG400044116	73.6855	Beta-glucan-binding protein 4
				PGSC0003DMG400001390	79.113	Gene of unknown function
				PGSC0003DMG400039856	79.8565	Beta-glucan-elicitor receptor
				PGSC0003DMG400001479	87.1605	Conserved gene of unknown function
				PGSC0003DMG400010093	87.556	ATP binding protein
				PGSC0003DMG400010092	92.378	Cinnamoyl-CoA reductase
				PGSC0003DMG400001389	94.1525	Conserved gene of unknown function
				PGSC0003DMG400001478	96.4565	Conserved gene of unknown function
				PGSC0003DMG400010091	96.771	Conserved gene of unknown function
Asparagine	solcap_snp_c2_52656	2	24920780	PGSC0003DMG402026561	0.045	Protein bem46
				PGSC0003DMG401026561	1.195	Protein bem46
				PGSC0003DMG400026550	3.5425	Phytoene dehydrogenase
				PGSC0003DMG400026549	9.958	Amino acid transporter
				PGSC0003DMG400026562	14.297	Zinc finger protein
				PGSC0003DMG400026560	20.994	UDP-glucose:glucosyltransferase
				PGSC0003DMG400042222	28.7205	DNA binding protein
				PGSC0003DMG400026559	33.0235	Conserved gene of unknown function
				PGSC0003DMG400026563	35.16	MADS-box transcription factor FBP29
				PGSC0003DMG400026558	37.984	Zinc finger protein
				PGSC0003DMG400026564	49.784	UDP-glucose:protein transglucosylase SlUPTG1
				PGSC0003DMG400037578	58.627	Cytochrome P450 85A3
				PGSC0003DMG400026557	64.3445	Conserved gene of unknown function
				PGSC0003DMG400026556	72.481	Ubiquitin-protein ligase
				PGSC0003DMG402026555	77.925	Conserved gene of unknown function
				PGSC0003DMG401026555	80	Conserved gene of unknown function
				PGSC0003DMG400026565	82.7995	Protein COBRA
				PGSC0003DMG400026554	93.4235	Conserved gene of unknown function
	solcap_snp_c2_21654	2	25560378	PGSC0003DMG400025132	1.9125	KH domain-containing protein
				PGSC0003DMG400025131	10.0775	Calcium-binding EF hand family protein
				PGSC0003DMG400025133	14.459	Pentatricopeptide repeat-containing protein
				PGSC0003DMG400025146	18.3625	UPF0497 membrane protein 3
				PGSC0003DMG400025129	29.51	Zinc finger protein
				PGSC0003DMG400025134	48.048	Cystathionine gamma synthase
				PGSC0003DMG400006633	53.172	Conserved gene of unknown function
				PGSC0003DMG400025135	56.0155	Xenotropic and polytropic murine leukemia virus receptor ids-4
				PGSC0003DMG400037346	57.4825	Gene of unknown function
				PGSC0003DMG400025147	61.6475	Pro-resilin
				PGSC0003DMG400025136	65.4465	Conserved gene of unknown function
				PGSC0003DMG400039595	66.6195	Mads box protein
				PGSC0003DMG400025148	70.0825	Conserved gene of unknown function
				PGSC0003DMG400025149	77.5905	Conserved gene of unknown function
				PGSC0003DMG400006632	79.476	Conserved gene of unknown function
				PGSC0003DMG400006631	83.492	60S ribosomal protein L34
				PGSC0003DMG400025137	89.573	UDP-glucose dehydrogenase 2
				PGSC0003DMG400025138	96.579	Conserved gene of unknown function
	PotVar0089318	2	26584883	PGSC0003DMG400006963	0.17	S-adenosylmethionine-dependent methyltransferase
				PGSC0003DMG400006962	5.873	Uridine kinase
				PGSC0003DMG400006964	7.656	Conserved gene of unknown function
				PGSC0003DMG400006961	11.2585	Chalcone isomerase
				PGSC0003DMG400006918	14.3135	Aldose 1-epimerase
				PGSC0003DMG400006919	15.9715	Conserved gene of unknown function
				PGSC0003DMG400006920	23.9845	Protein bem46
				PGSC0003DMG400006960	26.838	Ubiquitin-protein ligase
				PGSC0003DMG400006917	29.0405	Clostridium pasteurianum ferredoxin homolog
				PGSC0003DMG400006965	29.625	Glycerol-3-phosphate dehydrogenase
				PGSC0003DMG400037530	33.8365	PGPS/D11
				PGSC0003DMG400006916	34.6405	Stpk1 protein kinase
				PGSC0003DMG400006966	35.2815	Ubiquitin family protein
				PGSC0003DMG400006921	40.2715	Conserved gene of unknown function
				PGSC0003DMG400006967	41.99	Conserved gene of unknown function
				PGSC0003DMG400006959	46.8195	GPI transamidase component family protein / Gaa1-like family protein
				PGSC0003DMG400039400	48.075	Integrase core domain containing protein
				PGSC0003DMG400006915	57.327	Conserved gene of unknown function
				PGSC0003DMG400006969	60.362	Zinc finger family protein
				PGSC0003DMG400006914	66.474	LOB domain-containing protein
				PGSC0003DMG400006970	69.282	Protein phosphatase 2a, regulatory subunit
				PGSC0003DMG400006913	77.279	Nitrate transporter
				PGSC0003DMG400006971	80.3685	Conserved gene of unknown function
				PGSC0003DMG400006912	82.713	Protein kinase family protein
				PGSC0003DMG400006922	91.0325	F-box family protein
				PGSC0003DMG400006972	97.262	Transcription regulator
	solcap_snp_c1_13929	2	29929027	PGSC0003DMG400008307	2.8325	3-beta hydroxysteroid dehydrogenase/isomerase
				PGSC0003DMG400008308	5.2155	DNA replication licensing factor MCM3
				PGSC0003DMG400008291	7.2095	Gene of unknown function
				PGSC0003DMG400008323	15.204	Gene of unknown function
				PGSC0003DMG400042498	16.3135	Chlorophyll a/b binding protein
				PGSC0003DMG400008306	17.537	Nbs-lrr resistance protein
				PGSC0003DMG400008309	18.6075	Chlorophyll a/b binding protein
				PGSC0003DMG400008310	20.808	DNA-directed RNA polymerase II 19 kD polypeptide rpb7
				PGSC0003DMG400008305	23.462	Nbs-lrr resistance protein
				PGSC0003DMG400008311	24.362	50 kDa ketoavyl-ACP synthase
				PGSC0003DMG400008304	26.3035	Pentatricopeptide repeat-containing protein
				PGSC0003DMG400008290	32.758	HMG-I and HMG-Y, DNA-binding
				PGSC0003DMG400008289	36.655	Conserved gene of unknown function
				PGSC0003DMG402008288	37.847	Gene of unknown function
				PGSC0003DMG401008288	39.3945	Cytochrome B561
				PGSC0003DMG400008292	40.1275	NBS-LRR resistance protein
				PGSC0003DMG400008293	45.9275	Conserved gene of unknown function
				PGSC0003DMG400008287	46.996	Urease accessory protein G
				PGSC0003DMG400008286	54.429	Dopamine beta-monooxygenase
				PGSC0003DMG400008313	57.5535	Conserved gene of unknown function
				PGSC0003DMG400008285	60.4805	60S ribosomal protein L18a
				PGSC0003DMG400008314	63.8465	RNA binding protein
				PGSC0003DMG400008284	65.735	60S ribosomal protein L18a, plant
				PGSC0003DMG400008315	73.847	Avr9/Cf-9 rapidly elicited protein 180
				PGSC0003DMG400039173	84.87	Gene of unknown function
				PGSC0003DMG400008303	85.8985	Triacylglycerol lipase
				PGSC0003DMG400008316	87.5995	Gene of unknown function
				PGSC0003DMG400008302	87.738	F-box family protein
				PGSC0003DMG400008324	92.3415	Gene of unknown function
	PotVar0044416	7	52317483	PGSC0003DMG400007061	1.8405	Zinc finger protein
				PGSC0003DMG400007090	4.5605	Receptor protein kinase
				PGSC0003DMG400007060	9.418	NADH kinase
				PGSC0003DMG400007091	18.812	Integral membrane family protein
				PGSC0003DMG400007062	24.026	50S ribosomal protein L13, chloroplastic
				PGSC0003DMG400007092	30.2165	Gene of unknown function
				PGSC0003DMG400007089	33.728	Trehalose-phosphate synthase 1
				PGSC0003DMG400007059	36.7555	RHM1/ROL1
				PGSC0003DMG400007063	46.5725	Gene of unknown function
				PGSC0003DMG400007088	48.631	Nodulin MtN3 family protein
				PGSC0003DMG400007086	64.278	Mixed-lineage leukemia protein
				PGSC0003DMG400007085	67.012	Conserved gene of unknown function
				PGSC0003DMG400007058	72.4435	Big map kinase/bmk
				PGSC0003DMG400007093	79.042	Conserved gene of unknown function
				PGSC0003DMG400007057	84.229	Ribokinase
				PGSC0003DMG400007064	86.5915	Conserved gene of unknown function
				PGSC0003DMG400007084	91.106	Methionine-R-sulfoxide reductase B4 protein
				PGSC0003DMG400007065	99.735	NAC transcription factor
Aspartic acid	solcap_snp_c2_53088	1	85861165	PGSC0003DMG400000704	0.357	Coatomer gamma subunit
				PGSC0003DMG400000721	5.925	By genefinder and genscan
				PGSC0003DMG400000703	8.3275	Proline-rich receptor kinase PERK6
				PGSC0003DMG401000722	10.511	Guanine nucleotide-binding protein subunit beta
				PGSC0003DMG400000720	14.494	GTP-binding protein
				PGSC0003DMG402000722	20.801	Glucan endo-1,3-beta-glucosidase
				PGSC0003DMG400000702	22.4875	Transcription regulatory protein SWI3
				PGSC0003DMG400000723	36.9605	Adenylyl cyclase-associated protein
				PGSC0003DMG400000724	43.1985	Serine/threonine-protein kinase PBS1
				PGSC0003DMG400000706	56.0655	Conserved gene of unknown function
				PGSC0003DMG400000725	59.841	2-hydroxyacid dehydrogenase
				PGSC0003DMG400000726	67.3475	NADH:ubiquinone oxidoreductase
				PGSC0003DMG400000727	78.1335	EMB2219
				PGSC0003DMG400000707	83.117	AP-3 complex subunit sigma
				PGSC0003DMG400025194	85.849	Dehydration-responsive protein RD22
				PGSC0003DMG400000728	90.6875	Lrr receptor protein kinase
				PGSC0003DMG400025193	91.302	Dehydration-responsive protein RD22
				PGSC0003DMG400025192	100.338	Dehydration-responsive protein RD22
Glutamine	solcap_snp_c1_439	3	50959945	PGSC0003DMG400015243	1.0735	SAP domain-containing protein
				PGSC0003DMG401015244	4.165	Conserved gene of unknown function
				PGSC0003DMG402015244	10.937	EMB2746
				PGSC0003DMG403015244	18.289	Brg-1 associated factor
				PGSC0003DMG400015185	23.0805	Cytochrome P450
				PGSC0003DMG400015184	29.4025	Cytochrome P450
				PGSC0003DMG400015245	38.854	Ribosomal protein PETRP
				PGSC0003DMG400015186	45.101	Pentatricopeptide repeat-containing protein, chloroplastic
				PGSC0003DMG400015183	46.491	Cytochrome P450
				PGSC0003DMG400015187	52.058	Adenylate kinase B
				PGSC0003DMG400015188	55.9345	Auxin-independent growth promoter
				PGSC0003DMG400015242	57.313	Cytochrome P450
				PGSC0003DMG400015189	62.0895	Aspartyl aminopeptidase
				PGSC0003DMG400015241	67.6625	AMP-activated protein kinase, gamma regulatory subunit
				PGSC0003DMG400015190	71.42	AMP dependent CoA ligase
				PGSC0003DMG400039752	78.2705	Exocyst complex component
				PGSC0003DMG400015246	79.2895	Protein tyrosine phosphatase
				PGSC0003DMG402015240	87.249	Conserved gene of unknown function
				PGSC0003DMG400015299	88.878	Gene of unknown function
				PGSC0003DMG400015298	93.625	NAD(P)H-quinone oxidoreductase subunit 2 A, chloroplastic
				PGSC0003DMG401015240	94.2155	Ubiquitin-activating enzyme E1 domain-containing protein
				PGSC0003DMG400015182	100.284	Deoxycytidylate deaminase
	PotVar0041119	6	55411335	PGSC0003DMG400007161	1.023	T-complex protein 1 beta subunit (TCP-1-beta)
				PGSC0003DMG401007138	3.142	Conserved gene of unknown function
				PGSC0003DMG402007138	8.1295	Conserved gene of unknown function
				PGSC0003DMG400007137	10.914	Serine carboxypeptidase III
				PGSC0003DMG400007136	18.9295	SNF7 family protein
				PGSC0003DMG400007168	28.3805	Gene of unknown function
				PGSC0003DMG400007135	31.604	Mucin
				PGSC0003DMG400007134	37.978	Tonoplast intrinsic protein
				PGSC0003DMG400007140	53.7505	Metal ion binding protein
				PGSC0003DMG400007133	54.772	Conserved gene of unknown function
				PGSC0003DMG400007141	57.7655	ABC transporter family protein
				PGSC0003DMG400007162	65.8555	SAUR family protein
				PGSC0003DMG400007160	67.227	DNA-binding protein
				PGSC0003DMG400007163	75.7735	Transmembrane protein
				PGSC0003DMG400007159	80.7365	Histone H2B.1
				PGSC0003DMG400007158	84.4605	Histone H2B
				PGSC0003DMG400012004	87.1115	Gene of unknown function
				PGSC0003DMG400007132	87.343	Ubiquitin-protein ligase
				PGSC0003DMG400011999	96.2395	ATP-binding cassette transporter
Glycine	solcap_snp_c2_21654	2	25560378	PGSC0003DMG400025132	1.9125	KH domain-containing protein
				PGSC0003DMG400025131	10.0775	Calcium-binding EF hand family protein
				PGSC0003DMG400025133	14.459	Pentatricopeptide repeat-containing protein
				PGSC0003DMG400025146	18.3625	UPF0497 membrane protein 3
				PGSC0003DMG400025129	29.51	Zinc finger protein
				PGSC0003DMG400025134	48.048	Cystathionine gamma synthase
				PGSC0003DMG400006633	53.172	Conserved gene of unknown function
				PGSC0003DMG400025135	56.0155	Xenotropic and polytropic murine leukemia virus receptor ids-4
				PGSC0003DMG400037346	57.4825	Gene of unknown function
				PGSC0003DMG400025147	61.6475	Pro-resilin
				PGSC0003DMG400025136	65.4465	Conserved gene of unknown function
				PGSC0003DMG400039595	66.6195	Mads box protein
				PGSC0003DMG400025148	70.0825	Conserved gene of unknown function
				PGSC0003DMG400025149	77.5905	Conserved gene of unknown function
				PGSC0003DMG400006632	79.476	Conserved gene of unknown function
				PGSC0003DMG400006631	83.492	60S ribosomal protein L34
				PGSC0003DMG400025137	89.573	UDP-glucose dehydrogenase 2
				PGSC0003DMG400025138	96.579	Conserved gene of unknown function
	PotVar0089318	2	26584883	PGSC0003DMG400006963	0.17	S-adenosylmethionine-dependent methyltransferase
				PGSC0003DMG400006962	5.873	Uridine kinase
				PGSC0003DMG400006964	7.656	Conserved gene of unknown function
				PGSC0003DMG400006961	11.2585	Chalcone isomerase
				PGSC0003DMG400006918	14.3135	Aldose 1-epimerase
				PGSC0003DMG400006919	15.9715	Conserved gene of unknown function
				PGSC0003DMG400006920	23.9845	Protein bem46
				PGSC0003DMG400006960	26.838	Ubiquitin-protein ligase
				PGSC0003DMG400006917	29.0405	Clostridium pasteurianum ferredoxin homolog
				PGSC0003DMG400006965	29.625	Glycerol-3-phosphate dehydrogenase
				PGSC0003DMG400037530	33.8365	PGPS/D11
				PGSC0003DMG400006916	34.6405	Stpk1 protein kinase
				PGSC0003DMG400006966	35.2815	Ubiquitin family protein
				PGSC0003DMG400006921	40.2715	Conserved gene of unknown function
				PGSC0003DMG400006967	41.99	Conserved gene of unknown function
				PGSC0003DMG400006959	46.8195	GPI transamidase component family protein / Gaa1-like family protein
				PGSC0003DMG400039400	48.075	Integrase core domain containing protein
				PGSC0003DMG400006915	57.327	Conserved gene of unknown function
				PGSC0003DMG400006969	60.362	Zinc finger family protein
				PGSC0003DMG400006914	66.474	LOB domain-containing protein
				PGSC0003DMG400006970	69.282	Protein phosphatase 2a, regulatory subunit
				PGSC0003DMG400006913	77.279	Nitrate transporter
				PGSC0003DMG400006971	80.3685	Conserved gene of unknown function
				PGSC0003DMG400006912	82.713	Protein kinase family protein
				PGSC0003DMG400006922	91.0325	F-box family protein
				PGSC0003DMG400006972	97.262	Transcription regulator
	PotVar0002461	2	46623091	PGSC0003DMG400001299	0.239	Ankyrin repeat domain protein
				PGSC0003DMG400001400	4.895	ABC transporter family protein
				PGSC0003DMG400001399	6.3055	Paired amphipathic helix protein Sin3-like 2
				PGSC0003DMG400001398	16.136	Paired amphipathic helix protein Sin3-like 2
				PGSC0003DMG400001300	20.2195	Conserved gene of unknown function
				PGSC0003DMG401001401	23.0465	Inositol-1,4,5-triphosphate-5-phosphatase
				PGSC0003DMG402001401	29.8715	Conserved gene of unknown function
				PGSC0003DMG400001397	32.2575	SIN3 component, histone deacetylase complex
				PGSC0003DMG400001402	34.8005	Conserved gene of unknown function
				PGSC0003DMG400001301	43.4255	BRASSINOSTEROID INSENSITIVE 1-associated receptor kinase 1
				PGSC0003DMG400001396	43.426	Avr9/Cf-9 rapidly elicited protein 231
				PGSC0003DMG400001298	46.3305	Seed maturation
				PGSC0003DMG400001395	51.907	B12D
				PGSC0003DMG400046001	53.7015	Axi 1 protein from Nicotiana tabacum
				PGSC0003DMG400001297	57.2755	Gene of unknown function
				PGSC0003DMG400001302	57.2865	CW14 protein
				PGSC0003DMG400001403	61.152	Type 2 proly 4-hydroxylase
				PGSC0003DMG400001303	62.6595	Atlastin
				PGSC0003DMG400001296	62.8575	Repressor, antagonist of e2f-dp complex
				PGSC0003DMG400001404	66.184	ER glycerol-phosphate acyltransferase
				PGSC0003DMG400001295	68.124	Protein transport SEC13
				PGSC0003DMG400001405	71.0095	Serine/threonine protein kinase
				PGSC0003DMG400001394	74.628	Mannosidase alpha class 2a
				PGSC0003DMG400001304	84.128	Protein P21
				PGSC0003DMG400001393	85.3955	Amino acid permease
				PGSC0003DMG400001305	86.5295	ATP binding protein
				PGSC0003DMG400001406	88.4625	ATP binding protein
				PGSC0003DMG400001294	88.6975	F-box domain-containing protein
				PGSC0003DMG400001293	92.366	MRNA, 1290 bp sequence
				PGSC0003DMG400001392	96.202	Protein CREG1
Histidine	PotVar0070127	6	46406899	PGSC0003DMG402026117	0.348	Parallel spindle 1
				PGSC0003DMG401026117	1.525	Parallel spindle 1
				PGSC0003DMG400026081	2.8425	C2H2L domain class transcription factor
				PGSC0003DMG400026118	4.1905	Conserved gene of unknown function
				PGSC0003DMG400026080	8.838	Cytochrome P450
				PGSC0003DMG400026119	18.598	Salt tolerance protein 4
				PGSC0003DMG400026116	20.158	Gene of unknown function
				PGSC0003DMG400026120	25.586	Protein-tyrosine phosphatase 1, plants
				PGSC0003DMG400026115	25.648	Cytochrome P450
				PGSC0003DMG400026079	29.5065	NAC domain-containing protein
				PGSC0003DMG400026121	30.799	Thylakoid lumenal 29.8 kDa protein, chloroplast
				PGSC0003DMG400026122	36.736	Multidrug resistance pump
				PGSC0003DMG400026123	42.9815	ATP binding protein
				PGSC0003DMG400026082	49.546	Pentatricopeptide repeat-containing protein
				PGSC0003DMG400026124	56.277	Chaperonin containing t-complex protein 1, eta subunit, tcph
				PGSC0003DMG400026114	63.722	Uncharacterized membrane protein
				PGSC0003DMG400026125	65.528	Zinc finger protein
				PGSC0003DMG400026078	68.038	50S ribosomal protein L21
				PGSC0003DMG400026077	72.7975	Calcium-dependent protein kinase
				PGSC0003DMG400026076	77.3285	Pit2 protein
				PGSC0003DMG400026126	81.581	Phosphatidylinositol-4-phosphate 5-kinase
Isoleucine	solcap_snp_c2_38935	2	27860245	PGSC0003DMG400010333	2.256	Glutathione transferase
				PGSC0003DMG400010332	8.4945	Pentatricopeptide repeat-containing protein
				PGSC0003DMG400010334	14.741	Peptidase, trypsin-like serine and cysteine proteases
				PGSC0003DMG400043471	16.706	Phosphate-responsive 1 family protein
				PGSC0003DMG400010331	18.241	Serine-threonine protein kinase, plant-type
				PGSC0003DMG400010370	23.4715	Serine-threonine protein kinase, plant-type
				PGSC0003DMG400010352	24.033	Lecithine cholesterol acyltransferase
				PGSC0003DMG400010351	29.9465	Serine-threonine protein kinase, plant-type
				PGSC0003DMG400010350	37.57	Serine-threonine protein kinase, plant-type
				PGSC0003DMG400042754	38.5595	Gene of unknown function
				PGSC0003DMG400010349	41.136	Gene of unknown function
				PGSC0003DMG400010353	49.486	Cytochrome c6, chloroplastic
				PGSC0003DMG400010348	54.9585	Conserved gene of unknown function
				PGSC0003DMG400041200	57.3795	2010300C02Rik protein
				PGSC0003DMG401010346	79.8665	Gene of unknown function
				PGSC0003DMG400010345	95.076	Late blight resistance protein
Leucine	PotVar0048910	5	349077	PGSC0003DMG400028382	0.7045	Alpha-1,4 glucan phosphorylase L-2 isozyme, chloroplastic/amyloplastic
				PGSC0003DMG400028324	7.426	SNAP25 homologous protein SNAP30
				PGSC0003DMG400028381	23.6145	Transcription factor
				PGSC0003DMG400028325	25.033	Heparanase
				PGSC0003DMG400028402	25.4895	Gene of unknown function
				PGSC0003DMG400028383	27.7125	Ubiquitin-protein ligase
				PGSC0003DMG400028323	32.1905	ZPT4-3
				PGSC0003DMG400028384	35.6315	Conserved gene of unknown function
				PGSC0003DMG400028326	42.3555	Ankyrin repeat family protein
				PGSC0003DMG400028380	42.406	Mitochondrial processing peptidase
				PGSC0003DMG400028327	46.193	Conserved gene of unknown function
				PGSC0003DMG400028322	50.2165	Cytochrome P450
				PGSC0003DMG401028328	53.526	Ganglioside induced differentiation associated protein
				PGSC0003DMG400028379	54.833	Conserved gene of unknown function
				PGSC0003DMG402028328	56.865	Gene of unknown function
				PGSC0003DMG401028329	61.4905	DNA binding protein
				PGSC0003DMG400028378	63.725	ATP binding protein
				PGSC0003DMG402028329	65.782	Pentatricopeptide repeat-containing protein
				PGSC0003DMG400037551	73.544	Hcr2-0A
				PGSC0003DMG401028385	74.837	Conserved gene of unknown function
				PGSC0003DMG402028385	82.577	Conserved gene of unknown function
				PGSC0003DMG400028377	85.568	14-3-3 protein Lil 1433-3
				PGSC0003DMG400042856	93.557	Conserved gene of unknown function
				PGSC0003DMG400041308	98.556	Conserved gene of unknown function
Phenylalanine	PotVar0117639	2	25332954	PGSC0003DMG400025152	6.4195	UDP-glucuronosyltransferase
				PGSC0003DMG400025144	19.13	Conserved gene of unknown function
				PGSC0003DMG400025145	23.5895	Protein RIK
				PGSC0003DMG400025154	28.194	RNA-binding glycine-rich protein
				PGSC0003DMG400034570	30.752	Gene of unknown function
				PGSC0003DMG400025155	33.3305	Conserved gene of unknown function
				PGSC0003DMG400044289	35.9445	Conserved gene of unknown function
				PGSC0003DMG400025156	36.7465	Organic anion transporter
				PGSC0003DMG400039284	36.831	Conserved gene of unknown function
				PGSC0003DMG400025143	49.9685	Conserved gene of unknown function
				PGSC0003DMG400025142	55.449	Pc21g16870 protein
				PGSC0003DMG400025157	64.1455	Gene of unknown function
				PGSC0003DMG400038235	65.9085	Conserved gene of unknown function
				PGSC0003DMG400025151	79.2265	WIN1
				PGSC0003DMG400039185	81.0045	Ninja-family protein Os07g0602900
	solcap_snp_c1_5010	10	55210592	PGSC0003DMG400028283	1.2075	Conserved gene of unknown function
				PGSC0003DMG400028284	4.663	Protein phosphatase 2a, regulatory subunit
				PGSC0003DMG400028285	18.9015	Peptidyl-prolyl cis-trans isomerase cyclophilin-type family protein
				PGSC0003DMG400028282	25.9525	AtMYB27
				PGSC0003DMG400028183	29.242	Conserved gene of unknown function
				PGSC0003DMG400028286	32.1145	Nodulin family protein
				PGSC0003DMG400028298	40.7765	Gene of unknown function
				PGSC0003DMG400028297	41.9375	Gene of unknown function
				PGSC0003DMG401028184	42.423	Molybdopterin-binding
				PGSC0003DMG402028184	48.242	Molybdopterin-binding
				PGSC0003DMG400028287	50.6195	S-adenosylmethionine synthase
				PGSC0003DMG400028288	58.8285	Conserved gene of unknown function
				PGSC0003DMG400028182	62.6595	Aquaporin TIP1
				PGSC0003DMG400028185	66.074	Metal ion binding protein
				PGSC0003DMG400028280	70.217	Ankyrin repeat-containing protein
				PGSC0003DMG400028279	73.4815	Conserved gene of unknown function
				PGSC0003DMG400034947	74.095	HMGR CoA reductase
				PGSC0003DMG400036680	74.5505	3-hydroxy-3-methylglutaryl-coenzyme A reductase 1
				PGSC0003DMG400028278	77.344	UDP-glucose:glucosyltransferase
				PGSC0003DMG400028186	80.1	SAUR family protein
				PGSC0003DMG400028277	86.715	Glutamate-ammonia ligase
				PGSC0003DMG400046444	93.8945	SAUR family protein
				PGSC0003DMG400028187	97.53	SAUR family protein
Serine	solcap_snp_c2_21654	2	25560378	PGSC0003DMG400025132	1.9125	KH domain-containing protein
				PGSC0003DMG400025131	10.0775	Calcium-binding EF hand family protein
				PGSC0003DMG400025133	14.459	Pentatricopeptide repeat-containing protein
				PGSC0003DMG400025146	18.3625	UPF0497 membrane protein 3
				PGSC0003DMG400025129	29.51	Zinc finger protein
				PGSC0003DMG400025134	48.048	Cystathionine gamma synthase
				PGSC0003DMG400006633	53.172	Conserved gene of unknown function
				PGSC0003DMG400025135	56.0155	Xenotropic and polytropic murine leukemia virus receptor ids-4
				PGSC0003DMG400037346	57.4825	Gene of unknown function
				PGSC0003DMG400025147	61.6475	Pro-resilin
				PGSC0003DMG400025136	65.4465	Conserved gene of unknown function
				PGSC0003DMG400039595	66.6195	Mads box protein
				PGSC0003DMG400025148	70.0825	Conserved gene of unknown function
				PGSC0003DMG400025149	77.5905	Conserved gene of unknown function
				PGSC0003DMG400006632	79.476	Conserved gene of unknown function
				PGSC0003DMG400006631	83.492	60S ribosomal protein L34
				PGSC0003DMG400025137	89.573	UDP-glucose dehydrogenase 2
				PGSC0003DMG400025138	96.579	Conserved gene of unknown function
	PotVar0089318	2	26584883	PGSC0003DMG400006963	0.17	S-adenosylmethionine-dependent methyltransferase
				PGSC0003DMG400006962	5.873	Uridine kinase
				PGSC0003DMG400006964	7.656	Conserved gene of unknown function
				PGSC0003DMG400006961	11.2585	Chalcone isomerase
				PGSC0003DMG400006918	14.3135	Aldose 1-epimerase
				PGSC0003DMG400006919	15.9715	Conserved gene of unknown function
				PGSC0003DMG400006920	23.9845	Protein bem46
				PGSC0003DMG400006960	26.838	Ubiquitin-protein ligase
				PGSC0003DMG400006917	29.0405	Clostridium pasteurianum ferredoxin homolog
				PGSC0003DMG400006965	29.625	Glycerol-3-phosphate dehydrogenase
				PGSC0003DMG400037530	33.8365	PGPS/D11
				PGSC0003DMG400006916	34.6405	Stpk1 protein kinase
				PGSC0003DMG400006966	35.2815	Ubiquitin family protein
				PGSC0003DMG400006921	40.2715	Conserved gene of unknown function
				PGSC0003DMG400006967	41.99	Conserved gene of unknown function
				PGSC0003DMG400006959	46.8195	GPI transamidase component family protein / Gaa1-like family protein
				PGSC0003DMG400039400	48.075	Integrase core domain containing protein
				PGSC0003DMG400006915	57.327	Conserved gene of unknown function
				PGSC0003DMG400006969	60.362	Zinc finger family protein
				PGSC0003DMG400006914	66.474	LOB domain-containing protein
				PGSC0003DMG400006970	69.282	Protein phosphatase 2a, regulatory subunit
				PGSC0003DMG400006913	77.279	Nitrate transporter
				PGSC0003DMG400006971	80.3685	Conserved gene of unknown function
				PGSC0003DMG400006912	82.713	Protein kinase family protein
				PGSC0003DMG400006922	91.0325	F-box family protein
				PGSC0003DMG400006972	97.262	Transcription regulator
	PotVar0034567	5	51698206	PGSC0003DMG400023458	1.4735	Phenylalanine ammonia-lyase
				PGSC0003DMG400023457	4.9105	Protein kinase APK1A, chloroplast
				PGSC0003DMG400023337	9.3825	Proteasome subunit beta type-5
				PGSC0003DMG402023336	10.0295	MT-A70 family protein
				PGSC0003DMG400023338	16.2245	1-(5-phosphoribosyl)-5-[(5-phosphoribosylamino)methylideneamino] imidazole-4-carboxamide isomerase, chloroplastic
				PGSC0003DMG401023336	18.946	MT-A70 family protein
				PGSC0003DMG400023335	26.6675	Calreticulin
				PGSC0003DMG400023339	32.034	Conserved gene of unknown function
				PGSC0003DMG400023456	34.667	Acyl carrier protein
				PGSC0003DMG400023340	40.0895	Ribophorin
				PGSC0003DMG400023334	48.167	Phenylalanyl-tRNA synthetase
				PGSC0003DMG400023341	54.9395	AG-motif binding protein-1
				PGSC0003DMG400023455	56.487	Isocitrate lyase and phosphorylmutase
				PGSC0003DMG402023454	65.1975	ATP binding protein
				PGSC0003DMG401023454	73.4345	Biotin carboxylase carrier protein
				PGSC0003DMG400023333	77.3795	Thioredoxin F1, chloroplastic
				PGSC0003DMG400023453	85.026	Chaperonin containing t-complex protein 1, gamma subunit, tcpg
				PGSC0003DMG400023459	89.43	DsRNA-binding protein 2
				PGSC0003DMG400023332	94.573	ATP binding protein
				PGSC0003DMG400023460	97.935	Conserved gene of unknown function
	solcap_snp_c2_38787	7	47875892	PGSC0003DMG400026180	2.639	Protein phosphatase 1 regulatory subunit
				PGSC0003DMG400026179	6.1235	Conserved gene of unknown function
				PGSC0003DMG400026203	7.043	Gene of unknown function
				PGSC0003DMG400026148	12.429	USP family protein
				PGSC0003DMG400026178	20.519	DNA cross-link repair protein pso2/snm1
				PGSC0003DMG401026149	25.1495	Mitogen-activated protein kinase kinase kinase
				PGSC0003DMG400042814	27.332	S-locus lectin protein kinase family protein
				PGSC0003DMG402026150	35.3975	6-phosphogluconolactonase
				PGSC0003DMG402026149	45.111	Mitogen-activated protein kinase kinase kinase
				PGSC0003DMG401026150	54.617	6-phosphogluconolactonase
				PGSC0003DMG400026151	63.14	Pm27
				PGSC0003DMG400026147	65.974	Gene of unknown function
				PGSC0003DMG401026177	69.0065	MYB domain class transcription factor
				PGSC0003DMG400026152	74.5235	Frataxin, mitochondrial
				PGSC0003DMG400026181	84.687	Transcription factor
				PGSC0003DMG402026177	87.4745	MYB domain class transcription factor
				PGSC0003DMG401026153	99.3565	Serine-threonine protein kinase, plant-type
Threonine	solcap_snp_c2_12087	1	71176726	PGSC0003DMG400027776	0.8505	F-box family protein
				PGSC0003DMG400027775	2.7575	Cysteine-type peptidase
				PGSC0003DMG400027774	6.684	F-box family protein
				PGSC0003DMG400027765	11.2255	Peroxisomal biogenesis factor
				PGSC0003DMG400027777	14.212	F-box family protein
				PGSC0003DMG400027764	17.3135	Ubiquitin-protein ligase
				PGSC0003DMG400017052	29.232	Splicing factor
				PGSC0003DMG400027766	31.9035	Generic methyltransferase
				PGSC0003DMG400017051	33.914	AP2/ERF domain-containing transcription factor
				PGSC0003DMG400017055	41.3645	Ring finger protein
				PGSC0003DMG400027778	43.107	Progesterone 5beta reductase-A
				PGSC0003DMG400017054	47.3875	Fructosamine kinase family protein
				PGSC0003DMG400027767	48.6365	Alcohol dehydrogenase
				PGSC0003DMG400017056	52.338	Conserved gene of unknown function
				PGSC0003DMG400017050	55.4845	Dimethyladenosine transferase
				PGSC0003DMG400038579	59.781	Two-component system sensor histidine kinase/response regulator
				PGSC0003DMG400027779	63.0255	Flavonol 3-sulfotransferase
				PGSC0003DMG400017049	65.229	DNA binding protein
				PGSC0003DMG400017053	75.062	Conserved gene of unknown function
				PGSC0003DMG400027785	80.6255	Gene of unknown function
				PGSC0003DMG400027768	88.7225	Cop11 protein
				PGSC0003DMG400000251	89.7135	Adenosine 3'-phospho 5'-phosphosulfate transporter
				PGSC0003DMG400000001	91.491	Adenosine 3'-phospho 5'-phosphosulfate transporter
				PGSC0003DMG400000002	95.3465	Vacuolar iron family transporter
				PGSC0003DMG400027769	96.6765	Methyltransferase PMT13
				PGSC0003DMG400000131	98.7015	SET domain-containing protein
	solcap_snp_c2_12092	1	71205164	PGSC0003DMG400017052	0.794	Splicing factor
				PGSC0003DMG400017051	5.476	AP2/ERF domain-containing transcription factor
				PGSC0003DMG400027764	11.1245	Ubiquitin-protein ligase
				PGSC0003DMG400017055	12.9265	Ring finger protein
				PGSC0003DMG400027765	17.2125	Peroxisomal biogenesis factor
				PGSC0003DMG400017054	18.9495	Fructosamine kinase family protein
				PGSC0003DMG400027774	21.754	F-box family protein
				PGSC0003DMG400017056	23.9	Conserved gene of unknown function
				PGSC0003DMG400027775	25.6805	Cysteine-type peptidase
				PGSC0003DMG400017050	27.0465	Dimethyladenosine transferase
				PGSC0003DMG400027776	29.2885	F-box family protein
				PGSC0003DMG400038579	31.343	Two-component system sensor histidine kinase/response regulator
				PGSC0003DMG400017049	36.791	DNA binding protein
				PGSC0003DMG400027777	42.65	F-box family protein
				PGSC0003DMG400017053	46.624	Conserved gene of unknown function
				PGSC0003DMG400027766	60.3415	Generic methyltransferase
				PGSC0003DMG400000251	61.2755	Adenosine 3'-phospho 5'-phosphosulfate transporter
				PGSC0003DMG400000001	63.053	Adenosine 3'-phospho 5'-phosphosulfate transporter
				PGSC0003DMG400000002	66.9085	Vacuolar iron family transporter
				PGSC0003DMG400000131	70.2635	SET domain-containing protein
				PGSC0003DMG400027778	71.545	Progesterone 5beta reductase-A
				PGSC0003DMG400000252	76.2125	KDEL motif-containing protein 1
				PGSC0003DMG400027767	77.0745	Alcohol dehydrogenase
				PGSC0003DMG400000003	90.733	SPX domain-containing membrane protein
				PGSC0003DMG400027779	91.4635	Flavonol 3-sulfotransferase
				PGSC0003DMG400000004	97.1085	Arsenical pump-driving atpase
Valine	solcap_snp_c2_38935	2	27860245	PGSC0003DMG400010333	2.256	Glutathione transferase
				PGSC0003DMG400010332	8.4945	Pentatricopeptide repeat-containing protein
				PGSC0003DMG400010334	14.741	Peptidase, trypsin-like serine and cysteine proteases
				PGSC0003DMG400043471	16.706	Phosphate-responsive 1 family protein
				PGSC0003DMG400010331	18.241	Serine-threonine protein kinase, plant-type
				PGSC0003DMG400010370	23.4715	Serine-threonine protein kinase, plant-type
				PGSC0003DMG400010352	24.033	Lecithine cholesterol acyltransferase
				PGSC0003DMG400010351	29.9465	Serine-threonine protein kinase, plant-type
				PGSC0003DMG400010350	37.57	Serine-threonine protein kinase, plant-type
				PGSC0003DMG400042754	38.5595	Gene of unknown function
				PGSC0003DMG400010349	41.136	Gene of unknown function
				PGSC0003DMG400010353	49.486	Cytochrome c6, chloroplastic
				PGSC0003DMG400010348	54.9585	Conserved gene of unknown function
				PGSC0003DMG400041200	57.3795	2010300C02Rik protein
				PGSC0003DMG401010346	79.8665	Gene of unknown function
				PGSC0003DMG400010345	95.076	Late blight resistance protein
	solcap_snp_c2_5742	3	10383457	PGSC0003DMG400018762	3.451	Nucleic acid binding protein
				PGSC0003DMG400041052	32.273	Gene of unknown function
				PGSC0003DMG400018768	46.14	Conserved gene of unknown function
				PGSC0003DMG400042010	52.0905	Gene of unknown function
				PGSC0003DMG400018767	52.8445	Conserved gene of unknown function
				PGSC0003DMG400018761	55.4245	Ammonium transporter 1 member 3
				PGSC0003DMG400018770	66.282	Beta-glucan-binding protein 4
				PGSC0003DMG400043400	80.846	Disease resistance protein RGA2
				PGSC0003DMG400018763	98.098	Conserved gene of unknown function
	solcap_snp_c2_36018	3	17013558	PGSC0003DMG400016914	0.1195	Self-pruning interacting protein 1
				PGSC0003DMG400016918	23.7325	Phytol kinase
				PGSC0003DMG400016915	23.869	Non-symbiotic hemoglobin 2
				PGSC0003DMG400016913	30.1345	3-phosphoinositide-dependent protein kinase-1
				PGSC0003DMG400043666	60.264	Gene of unknown function
				PGSC0003DMG400016919	98.626	Glu-rich protein
	solcap_snp_c1_4775	3	31056417	PGSC0003DMG400002059	10.8435	Receptor protein kinase CLAVATA1
				PGSC0003DMG400044060	40.135	Gene of unknown function
