# Supplementary material for: Genetic architecture of tuber-bound free amino acids in potato and effect of growing environment on the amino acid content
Source: Sci Rep. 2023 Aug 25;13:13940. doi: 10.1038/s41598-023-40880-5 (PMC10457394; doi:10.1038/s41598-023-40880-5)
Supplement: Supplementary file 11 — Supplementary Table 7. [file 41598_2023_40880_MOESM11_ESM.xlsx]

## Sheet: Sheet1
Supplementary Table 7: Genomic estimated breeding values (GEBVs) of 217 advanced tetraploid potato clones for free amino acids
Clone	Histidine BV	BV.r2	Arginine BV	BV.r2	Asparagine BV	BV.r2	Glutamine BV	BV.r2	Serine BV	BV.r2	Glutamic Acid BV	BV.r2	Aspartic Acid BV	BV.r2	Threonine BV	BV.r2	Glycine BV	BV.r2	Alanine BV	BV.r2	Proline BV	BV.r2	Lysine BV	BV.r2	Tyrosine BV	BV.r2	Methionine BV	BV.r2	Valine BV	BV.r2	Isoleucine BV	BV.r2	Leucine BV	BV.r2	Phenylalanine BV	BV.r2
AOR07781-2	0.709378	0.349553	5.98194	0.780067	38.2345	0.644895	18.5453	0.800656	2.33037	0.628519	7.01029	0.704776	4.84664	0.720501	1.51996	0.838736	0.610482	0.706104	1.63465	0.760962	2.2674	0.732583	3.02726	0.737246	1.03095	0.687356	1.50897	0.792524	6.62083	0.784455	2.55709	0.757322	1.2866	0.587182	1.49617	0.769525
AORTX09037-1W/Y	0.824689	0.271715	2.81119	0.798603	41.2722	0.624237	16.7335	0.777033	2.0475	0.602852	5.29535	0.674562	4.19374	0.692136	1.70362	0.807931	0.695512	0.674969	1.47493	0.741947	3.62527	0.711632	3.80485	0.711702	1.26123	0.647732	1.40257	0.76575	6.71179	0.760926	2.03423	0.728708	0.874011	0.555862	1.76809	0.740791
AOTX02136-1Ru	0.74228	0.357599	3.402	0.826177	30.8869	0.661091	27.4557	0.806003	2.61394	0.637889	6.57253	0.712792	4.14649	0.728044	2.06844	0.843013	0.927315	0.713933	2.05287	0.767441	2.77623	0.755485	2.90972	0.744484	0.900416	0.695725	1.44177	0.798127	7.42636	0.790312	2.14587	0.763965	1.21165	0.59721	1.14532	0.775846
AOTX03187-1Ru	0.742644	0.457106	3.49516	0.887979	35.3602	0.76399	18.5067	0.874212	2.92482	0.744382	6.05762	0.798907	4.72114	0.812621	2.3425	0.899186	0.828953	0.806556	1.73094	0.846857	2.61889	0.838086	2.83422	0.829782	1.03304	0.783753	1.19876	0.864174	8.60743	0.863218	2.83675	0.844254	1.43112	0.708706	1.46551	0.852862
AOTX05043-1Ru	0.803525	0.329136	3.2694	0.819863	34.7488	0.64653	23.9383	0.798785	2.2869	0.622043	6.44691	0.700781	4.71359	0.716991	2.20502	0.837422	0.878748	0.702191	1.64195	0.758356	1.86566	0.74584	2.69297	0.734116	1.21574	0.682915	1.31667	0.790538	6.98975	0.782326	2.37067	0.754677	1.3305	0.579009	1.38514	0.767111
AOTX91861-4R	0.858588	0.326347	4.11949	0.800882	32.9339	0.627768	18.7175	0.779196	3.15232	0.604196	5.03991	0.681025	3.84908	0.697026	1.80707	0.819139	1.0685	0.68228	4.13391	0.738251	2.94911	0.72562	3.20359	0.714068	1.33764	0.663439	1.55043	0.77079	7.67392	0.76245	2.8174	0.734542	1.50115	0.56211	1.98194	0.747092
AOTX93483-1R	0.867308	0.338707	3.02856	0.811413	31.0093	0.637959	24.0508	0.790733	3.11861	0.622846	5.19254	0.696293	4.8656	0.711699	2.38152	0.829454	1.10148	0.699465	3.99017	0.753458	2.55457	0.74125	2.93696	0.726746	1.37553	0.679103	1.40514	0.783969	8.72603	0.775465	2.91916	0.748093	1.37333	0.579809	1.9665	0.760516
AOTX95265-1Ru	0.754695	0.837056	2.37942	0.981333	30.7337	0.957223	23.3171	0.978982	2.90814	0.952845	5.9618	0.965841	4.17509	0.9684	2.0272	0.983248	1.11178	0.966675	3.27268	0.974688	2.80276	0.972559	3.14667	0.970667	1.49112	0.96275	1.59129	0.978282	8.51772	0.977305	2.76921	0.973695	1.56763	0.942361	1.5065	0.975275
AOTX95265-2ARu	0.695239	0.377569	3.75787	0.830504	39.0022	0.674332	18.3734	0.811401	2.57809	0.65217	7.27701	0.72318	5.90182	0.737628	2.08852	0.846509	0.852779	0.724358	2.58744	0.774885	1.95355	0.763419	2.551	0.753176	0.833145	0.707141	1.07401	0.803916	5.35515	0.796496	1.54577	0.771597	1.06018	0.612906	0.886354	0.782801
AOTX95265-2Ru	0.753403	0.759503	2.45444	0.91444	31.5278	0.87818	22.375	0.909789	2.92383	0.873088	6.06142	0.889119	4.45143	0.892619	2.09233	0.917297	1.09168	0.890432	3.15883	0.902147	2.75407	0.897671	3.08084	0.896262	1.40614	0.882635	1.54142	0.907777	8.33338	0.906445	2.70327	0.900216	1.53176	0.861749	1.42935	0.902715
AOTX95265-3Ru	0.75467	0.837797	2.38172	0.982207	30.7432	0.958076	23.3114	0.97986	2.90595	0.953695	5.96016	0.966717	4.1702	0.969278	2.0264	0.984116	1.11256	0.967543	3.26771	0.975556	2.80747	0.973446	3.14266	0.971542	1.49028	0.963619	1.59183	0.979157	8.5183	0.978178	2.76978	0.974573	1.56729	0.943213	1.50685	0.976155
AOTX95265-4Ru	0.752553	0.825954	2.36611	0.970395	30.8183	0.945583	23.1297	0.967928	2.90669	0.941173	6.01402	0.954356	4.22274	0.956972	2.02833	0.972285	1.10651	0.955227	3.23491	0.963438	2.75516	0.961141	3.17524	0.959337	1.49111	0.951138	1.58907	0.967113	8.47086	0.966139	2.77081	0.962381	1.57252	0.930678	1.50159	0.964011
AOTX95295-3Ru	0.754861	0.837406	2.3845	0.981823	30.7095	0.957669	23.3207	0.979475	2.90787	0.953291	5.96212	0.966319	4.17055	0.968881	2.0251	0.983719	1.11394	0.967151	3.27204	0.975174	2.81057	0.973046	3.149	0.971145	1.49217	0.96321	1.59297	0.978767	8.5228	0.977789	2.76997	0.974176	1.56789	0.942808	1.50841	0.975761
AOTX95309-1W	0.833365	0.34405	2.76805	0.830593	37.6923	0.691851	19.1485	0.813012	2.17372	0.681857	7.268	0.730522	5.90861	0.74428	1.61064	0.85035	0.832564	0.753939	2.05573	0.808	2.65959	0.784364	3.03655	0.747932	0.943079	0.71142	1.26173	0.821452	6.36653	0.810586	2.20681	0.779567	1.08546	0.616825	1.19555	0.792061
AOTX95309-2W*	0.80191	0.557252	3.31484	0.934816	29.0036	0.8482	22.0165	0.926148	3.07336	0.834269	6.54146	0.879443	5.06288	0.888032	2.46758	0.940636	1.11667	0.880871	3.77495	0.908584	2.34004	0.900585	3.45179	0.896963	1.50581	0.861376	1.31609	0.92224	8.01583	0.917975	3.00651	0.90439	1.4941	0.804117	1.81403	0.910021
AOTX96075-1Ru	0.754842	0.836514	2.38322	0.980626	30.7272	0.956541	23.2691	0.978289	2.90712	0.952166	5.96686	0.965184	4.17504	0.967735	2.03043	0.98252	1.11289	0.965996	3.26888	0.973983	2.80779	0.971895	3.14809	0.969996	1.49074	0.962081	1.59398	0.977578	8.53738	0.976602	2.77368	0.97301	1.56858	0.941719	1.50726	0.974592
AOTX96084-1Ru	0.755018	0.767737	2.2911	0.921844	31.2233	0.886156	22.9265	0.917288	2.92159	0.880988	6.03777	0.897164	4.3537	0.900547	2.06692	0.925537	1.09819	0.897981	3.184	0.909368	2.7724	0.906111	3.09388	0.904003	1.43557	0.892394	1.5631	0.915528	8.52353	0.913949	2.74963	0.908126	1.54718	0.869911	1.44649	0.910629
AOTX96208-1Ru	0.75339	0.809948	2.34462	0.955296	31.0066	0.928444	23.0757	0.952411	2.91973	0.923882	5.98796	0.937656	4.26591	0.94038	2.05691	0.957617	1.10785	0.938401	3.23306	0.947136	2.78883	0.944805	3.11669	0.942965	1.46954	0.934097	1.58532	0.951382	8.52808	0.950275	2.76346	0.946174	1.56012	0.913448	1.48817	0.947972
AOTX96216-1Ru	0.821393	0.462069	2.73674	0.879337	33.1031	0.762857	24.0358	0.86635	2.61046	0.744168	5.73739	0.802098	3.98038	0.813191	1.75826	0.889991	0.857924	0.802915	2.10621	0.840631	3.24125	0.832472	3.53058	0.8248	1.0961	0.78948	1.67977	0.861166	7.80221	0.855998	2.42063	0.838279	1.42959	0.710204	1.48173	0.846329
AOTX96216-2Ru	0.820449	0.4543	2.76027	0.874041	33.2313	0.755778	23.9328	0.860718	2.65014	0.736976	5.65622	0.795381	3.87579	0.806612	1.74302	0.885005	0.853432	0.796218	2.136	0.834481	3.29572	0.826181	3.48415	0.818373	1.08348	0.782628	1.6939	0.855426	7.85537	0.850145	2.43495	0.832081	1.42444	0.702848	1.49655	0.840279
AOTX97213-1Ru	0.748993	0.380308	3.35531	0.816545	31.9658	0.666662	22.784	0.797797	3.08444	0.648339	8.39545	0.70976	5.98361	0.72467	2.41845	0.824812	0.897978	0.718113	2.64417	0.767467	1.93064	0.741875	3.25268	0.741363	0.848385	0.68713	1.30724	0.788143	6.80445	0.783874	2.08228	0.756163	1.32247	0.607988	1.00777	0.766575
AOTX98096-1Ru*	0.75483	0.836965	2.40184	0.981251	30.7399	0.9571	23.3024	0.978903	2.90676	0.952712	5.9728	0.96576	4.17916	0.968317	2.02659	0.983161	1.11183	0.966571	3.26955	0.974581	2.8092	0.97249	3.14894	0.970579	1.48762	0.96267	1.59377	0.978192	8.52199	0.977209	2.76753	0.973608	1.56564	0.942268	1.50778	0.975193
AOTX98137-1Ru	0.754223	0.838929	2.38293	0.98349	30.7334	0.959337	23.3156	0.981145	2.90701	0.954955	5.9695	0.967997	4.1697	0.970558	2.02253	0.985402	1.11276	0.968824	3.26967	0.976846	2.81116	0.974744	3.14509	0.972814	1.48998	0.964896	1.59305	0.980449	8.51717	0.979464	2.76879	0.975856	1.56811	0.94446	1.50779	0.977443
AOTX98152-3Ru	0.780892	0.505036	5.48136	0.915516	32.2897	0.809701	23.4512	0.904346	2.40625	0.791836	6.1314	0.846544	3.56815	0.856803	1.57259	0.924507	0.931523	0.847312	2.54802	0.881666	1.9943	0.874311	3.67603	0.867384	1.13374	0.834797	1.63138	0.899832	6.65767	0.895301	2.47709	0.879557	1.26524	0.755415	1.66324	0.88674
AOTX98202-1Ru	0.759814	0.337233	3.26636	0.811434	36.7247	0.638617	21.9241	0.790015	2.36793	0.614937	6.77645	0.692029	4.80149	0.708022	2.03696	0.829459	0.715859	0.693436	2.0315	0.749419	1.95721	0.736879	2.73648	0.724867	1.07287	0.674339	1.30304	0.781786	7.21927	0.773421	2.16876	0.745555	1.24218	0.572953	1.21856	0.758093
Atlantic	0.803508	0.36502	3.76869	0.821168	38.4755	0.678695	20.2047	0.803689	1.96295	0.652884	8.3122	0.704912	6.0617	0.73489	1.26761	0.796659	0.694443	0.721214	1.94245	0.766197	2.57922	0.73737	2.77004	0.739828	0.670197	0.670471	1.1932	0.774548	4.88472	0.79061	1.70849	0.744837	0.858555	0.609532	1.00822	0.754469
ATTX00289-4W	0.829939	0.370679	3.38752	0.863396	33.7487	0.716128	20.3335	0.84697	2.56795	0.694526	5.73729	0.763608	4.41404	0.778339	2.03071	0.87339	1.04404	0.768793	2.95828	0.816964	3.93383	0.798842	3.33227	0.794105	1.13603	0.743345	1.45052	0.839243	7.47537	0.834129	2.3141	0.809717	1.02003	0.650397	1.53618	0.81978
ATTX00289-5R/Y	0.888015	0.438313	3.83473	0.882749	29.291	0.747986	24.4391	0.867627	2.85057	0.726966	4.64563	0.792854	4.03036	0.805706	2.45156	0.895103	1.08232	0.793844	5.22845	0.837692	2.72811	0.82819	3.10235	0.819037	0.950671	0.77833	1.68168	0.861631	8.22789	0.855578	2.66234	0.834867	1.09393	0.674085	1.39148	0.844273
ATTX00289-6Y/Y	0.951785	0.354641	3.9785	0.837086	33.7258	0.679653	23.7057	0.81809	2.45671	0.656887	4.99692	0.729568	4.09653	0.744281	2.03023	0.852807	0.987516	0.723881	2.5601	0.78171	2.41037	0.755713	3.2191	0.759946	1.20239	0.713065	1.15605	0.810654	6.75063	0.8033	2.09341	0.77838	0.87138	0.616774	1.4474	0.789614
ATTX01178-1R	0.90205	0.354486	3.70607	0.819638	29.2336	0.6388	28.2772	0.756292	2.99178	0.631069	4.88362	0.705637	3.82376	0.720883	1.92813	0.836719	1.05364	0.706824	4.67095	0.760386	2.65079	0.748286	2.86066	0.737219	1.25235	0.688598	1.16403	0.79127	7.17094	0.783351	2.46584	0.756855	1.25883	0.590416	1.8256	0.768789
ATTX01180-1R/Y	0.853912	0.364039	3.78258	0.817621	30.8869	0.647059	19.7005	0.797486	3.15634	0.635238	5.97248	0.706318	4.4836	0.721043	2.78605	0.834577	1.0155	0.700716	4.70601	0.741868	2.93173	0.747577	2.96621	0.736841	1.34953	0.689865	1.7239	0.774225	7.7025	0.769723	2.95599	0.740489	1.57071	0.59696	2.22767	0.76759
ATTX03516-2R	0.847096	0.361696	3.3023	0.804421	27.6037	0.640145	22.3617	0.783534	3.33796	0.618258	4.16564	0.690064	4.17477	0.705128	2.83558	0.822098	1.07145	0.691372	4.63021	0.744401	3.23491	0.696525	3.5496	0.721181	1.63536	0.673475	1.68094	0.775351	8.60553	0.767464	2.81859	0.740777	1.63137	0.579387	1.7463	0.752728
ATTX05175s-1R/Y	0.932996	0.318199	3.99539	0.800375	31.9249	0.613813	20.4663	0.777963	2.76883	0.596788	6.27077	0.676108	5.26175	0.692657	2.31464	0.819225	0.826542	0.677471	2.50737	0.73547	3.28514	0.722459	3.55756	0.71015	1.282	0.657863	1.80024	0.769263	9.40612	0.760581	2.94168	0.731613	1.42778	0.554211	2.09107	0.744636
ATTX05186-2R	0.824202	0.416456	5.23552	0.86919	34.418	0.732266	22.6582	0.85378	2.42102	0.710906	5.05731	0.777875	3.88385	0.790929	2.01923	0.881771	0.797006	0.778916	2.51229	0.823362	2.00217	0.813658	2.88664	0.804543	1.10405	0.763117	1.43745	0.847669	7.31771	0.841541	2.52543	0.820529	1.08086	0.672352	1.45823	0.830069
ATTX06246-1R	0.86552	0.300004	3.41598	0.782334	33.2704	0.59416	16.3141	0.758339	3.01863	0.569148	4.71765	0.650833	4.01283	0.66816	1.99677	0.802526	1.15174	0.652181	3.91612	0.713051	3.13265	0.699124	3.42849	0.686734	1.60272	0.631793	1.34618	0.748915	9.34391	0.739744	3.20366	0.709032	1.57378	0.514538	2.00813	0.722763
ATTX07042-3W	0.806627	0.319295	2.9275	0.818412	39.8945	0.638384	20.1099	0.796619	2.08764	0.61293	6.06803	0.694909	5.39571	0.71168	1.59336	0.836494	0.790172	0.696141	1.73318	0.754658	2.37654	0.741582	3.09728	0.72956	0.858306	0.676172	1.40353	0.788024	5.91703	0.779532	1.91796	0.75082	0.926387	0.568749	1.40194	0.763759
ATTX10265-4R/Y	0.890081	0.33655	3.71148	0.812322	31.1025	0.641331	22.2502	0.791158	2.79337	0.617738	3.61596	0.694302	3.56751	0.710196	1.77263	0.829843	1.12035	0.695932	2.94495	0.751218	2.8267	0.7382	4.25867	0.727192	1.73307	0.676242	1.71796	0.782885	9.17711	0.774801	3.15793	0.747259	1.24947	0.557729	2.84515	0.759584
ATTX88481-1P/W	0.87213	0.446834	3.0577	0.890249	35.4465	0.766617	19.416	0.876674	2.43815	0.746801	4.67491	0.808445	3.99474	0.820257	2.36653	0.901305	1.1853	0.809371	2.93479	0.849574	2.58465	0.829127	3.69564	0.83262	0.961793	0.794958	1.37928	0.871261	8.02965	0.865802	2.58347	0.847004	1.03055	0.710597	1.61892	0.85556
ATTX88654-2P/Y	0.948613	0.342028	3.13506	0.808932	34.6521	0.645346	21.2018	0.788292	2.71436	0.62311	5.36952	0.695388	5.46484	0.710436	2.63912	0.826332	0.825546	0.689747	2.57389	0.74935	2.89599	0.715198	3.28492	0.726458	0.990534	0.657281	1.64098	0.780249	8.36254	0.772312	2.30096	0.730366	1.08123	0.574081	1.53254	0.75776
ATTX95490-2W	0.896949	0.287755	5.41693	0.80626	30.6042	0.626363	21.5039	0.784325	2.2609	0.601047	4.82391	0.682683	4.10025	0.699439	2.76789	0.824681	1.11431	0.676673	4.12523	0.742439	2.52987	0.729401	3.95998	0.717064	1.24333	0.664147	1.69451	0.775816	8.17168	0.767223	3.0646	0.738507	1.2252	0.555416	1.75204	0.751449
ATTX961014-1AR/Y	0.804789	0.534517	3.35777	0.902804	29.1023	0.816088	22.1024	0.893747	3.08358	0.802584	6.60602	0.846283	5.20071	0.854919	2.48241	0.90805	1.1248	0.848632	3.71421	0.876557	2.39034	0.866721	3.5084	0.864017	1.45692	0.824062	1.26358	0.889447	7.90518	0.885819	2.93185	0.87172	1.45228	0.772925	1.75397	0.877406
ATTX961014-1Br/Y	0.802968	0.557915	3.3217	0.935732	28.9637	0.849017	21.966	0.92705	3.07727	0.835042	6.53407	0.880313	5.06237	0.888899	2.47247	0.941678	1.11773	0.881599	3.79112	0.909326	2.3462	0.901558	3.45287	0.897822	1.50908	0.862338	1.31856	0.923167	8.03039	0.918883	3.01527	0.905328	1.49738	0.804903	1.81735	0.910975
ATTX961014-1R/Y Chimera	0.925489	0.429605	4.76781	0.885803	33.708	0.752415	20.3687	0.871056	2.63269	0.731229	6.13843	0.797266	4.17623	0.810035	2.26085	0.897784	0.900192	0.798195	2.28932	0.841585	2.40151	0.832206	3.18983	0.823374	1.38154	0.782778	1.55106	0.865134	7.31334	0.859225	2.63469	0.838872	1.16379	0.693031	1.66522	0.841348
ATTX96746-1R*	0.80597	0.303626	4.47258	0.80696	26.4548	0.62357	23.0199	0.784474	3.16926	0.598049	5.36985	0.680663	4.09795	0.697683	3.36339	0.825709	1.21021	0.663965	4.12806	0.741505	3.23096	0.702013	3.09277	0.715771	1.40146	0.661744	1.6224	0.775665	8.94464	0.766927	3.05011	0.737529	1.2679	0.553361	1.69439	0.750769
ATTX98444s-16R/Y	0.875762	0.355228	4.48312	0.810948	32.0321	0.647295	19.1313	0.790353	2.93032	0.624928	4.94376	0.697537	4.56264	0.712625	2.56683	0.828239	0.88727	0.698691	2.76276	0.751506	3.2819	0.739548	3.26735	0.728746	1.46056	0.680933	1.507	0.782339	8.06011	0.77445	2.91561	0.74805	1.46516	0.585485	2.14598	0.759899
ATTX98448-6R/Y	0.887578	0.437577	3.81774	0.882321	29.3357	0.747272	24.4466	0.867156	2.84823	0.726219	4.64513	0.792214	4.02446	0.805088	2.44226	0.894707	1.08183	0.793199	5.21732	0.837135	2.71624	0.827615	3.09285	0.818457	0.947981	0.777664	1.68016	0.861136	8.22454	0.85507	2.65859	0.834312	1.09302	0.672953	1.38878	0.843739
ATTX98453-11Br	0.893976	0.385215	3.44439	0.830748	33.0068	0.682756	22.2705	0.812428	3.00559	0.661986	4.99402	0.728839	4.86998	0.742517	2.39615	0.846103	0.926229	0.729849	4.03241	0.777674	2.11281	0.766729	2.30518	0.757162	0.952775	0.713572	1.48031	0.805268	7.76788	0.798224	2.33333	0.774524	1.13559	0.625267	1.37145	0.785195
ATTX98453-3R	0.963489	0.373902	3.16597	0.824142	30.8654	0.666288	23.3387	0.804629	2.97948	0.644389	4.84354	0.715304	4.64013	0.729908	2.45351	0.840567	0.915804	0.716536	3.76382	0.767592	3.07853	0.741707	2.53107	0.745447	1.13029	0.699159	1.45306	0.79705	7.61542	0.789481	2.37452	0.764158	1.09293	0.605696	1.28005	0.775551
ATTX98453-6R	0.953455	0.35193	3.31991	0.81129	31.7002	0.649316	22.0763	0.791028	2.92181	0.627021	4.73829	0.699487	4.52994	0.714311	2.11282	0.82836	0.958007	0.70074	4.18028	0.753077	2.80655	0.740969	2.6078	0.730167	1.07925	0.682848	1.50888	0.783354	8.20626	0.775527	2.66556	0.749456	1.27574	0.587526	1.62685	0.761183
ATTX98462s-3R/Y	0.802095	0.557453	3.30989	0.935533	29.0131	0.848717	21.9319	0.926849	3.07536	0.834781	6.55423	0.880113	5.07658	0.888703	2.47555	0.941463	1.11968	0.88149	3.7717	0.909231	2.33964	0.901358	3.45508	0.897623	1.50763	0.861849	1.32304	0.922972	8.02711	0.918537	3.01289	0.904945	1.49683	0.804595	1.81474	0.910579
ATTX98465-1R/Y	0.894994	0.360895	2.94249	0.834972	27.2879	0.669236	22.5622	0.815061	3.05502	0.645711	6.64503	0.721591	5.05495	0.737084	2.69762	0.851527	0.995685	0.722935	5.1435	0.776704	2.79312	0.764808	2.96184	0.753265	1.45671	0.704378	1.76462	0.807281	8.7058	0.799455	2.98793	0.773118	1.36782	0.603958	2.05429	0.78501
ATTX98466-5R/WR	0.926332	0.429935	4.76288	0.886006	33.8141	0.752662	20.319	0.87127	2.62989	0.731476	6.13782	0.79751	4.15977	0.810277	2.24738	0.897981	0.892515	0.798444	2.27181	0.841824	2.42381	0.832447	3.18603	0.823608	1.37105	0.78302	1.53718	0.86536	7.27241	0.859451	2.62222	0.839103	1.15946	0.69326	1.64754	0.842356
ATTX98468-5Ru/Y*	0.739412	0.399651	3.22507	0.833981	35.7484	0.68225	22.5725	0.815213	2.67374	0.661111	6.85085	0.729292	5.33776	0.743327	2.07085	0.849617	0.75807	0.730546	1.6503	0.779616	2.22025	0.768429	2.6505	0.758446	0.903666	0.713546	1.21189	0.807852	6.45747	0.80067	2.06271	0.776335	1.25174	0.62394	1.14032	0.787263
ATTX98491-4Yrdspl/Y	0.872397	0.464755	3.31136	0.890985	35.6243	0.768989	18.3811	0.877244	3.12529	0.750564	6.68639	0.809466	5.7113	0.821124	2.28977	0.902412	0.77697	0.811106	2.53526	0.85068	2.29432	0.842175	3.10738	0.831849	1.19891	0.796486	1.18097	0.872184	6.81851	0.866562	2.30951	0.847639	1.39829	0.714106	1.54109	0.856269
ATTX98493-1AR	0.95385	0.402615	3.99476	0.828822	33.9205	0.685339	19.5273	0.810957	3.15107	0.665212	5.30761	0.729817	4.57121	0.743136	2.27	0.843896	0.978417	0.730903	3.59694	0.777148	2.53496	0.76671	2.63888	0.757295	1.37395	0.715275	1.43424	0.803935	7.48781	0.79709	2.42119	0.774105	1.25955	0.62899	2.06394	0.784473
ATTX98493-2P/P	0.915706	0.370422	4.24504	0.83293	35.6465	0.67736	20.3177	0.814116	2.15346	0.65472	4.53475	0.726642	3.7807	0.7411	1.91446	0.848591	0.696952	0.727628	2.31652	0.778024	3.22892	0.766669	3.94382	0.756559	1.15932	0.710469	1.06882	0.806714	8.00143	0.799305	2.87335	0.774797	1.28836	0.615421	1.55171	0.785877
ATTX98500-2P/Y	0.964712	0.356734	4.22867	0.812653	33.8113	0.650818	20.1537	0.792314	2.59595	0.628815	4.51663	0.700601	4.77454	0.7155	2.05057	0.829767	0.682342	0.701864	2.17873	0.754118	2.77661	0.742239	4.11153	0.731269	1.15046	0.683859	1.47405	0.784502	9.00545	0.776666	2.7464	0.750451	1.25426	0.589372	1.98268	0.762284
ATTX98500-3P/Y	0.952885	0.367621	4.3409	0.831214	33.6768	0.683738	22.4771	0.813037	2.40117	0.664563	4.26687	0.730092	4.38218	0.743764	2.29842	0.847198	0.629307	0.733391	2.09021	0.781065	2.04337	0.770304	3.82582	0.756476	1.1954	0.714528	1.51102	0.807607	9.64868	0.799994	2.75399	0.775719	1.25587	0.624203	1.69924	0.786817
ATTX98510-1R/Y	0.967727	0.443516	3.50152	0.886338	33.0035	0.754696	16.4327	0.871624	3.18618	0.733998	5.04784	0.798732	5.13649	0.811269	3.07832	0.898325	0.921765	0.796679	3.80301	0.842383	2.32062	0.833103	2.92276	0.824396	1.61909	0.784496	1.4176	0.865748	8.8944	0.85987	3.31545	0.83971	1.48686	0.675626	2.41479	0.848857
ATTX98514-1R/Y	0.902173	0.300797	4.5693	0.792363	30.9564	0.614873	19.2195	0.769853	2.92215	0.59104	4.43582	0.668862	3.57502	0.685144	3.06471	0.811385	1.16312	0.670105	3.96496	0.727435	3.79907	0.714415	3.39358	0.702554	1.50111	0.650922	1.39497	0.761104	8.62101	0.752454	3.09109	0.723657	1.37253	0.549232	2.00085	0.736563
ATTX98518-5P/Y	0.883929	0.326431	4.45953	0.795332	29.6656	0.619091	23.2449	0.773029	2.99199	0.595461	6.48869	0.672761	4.25549	0.688911	2.49248	0.814171	1.00287	0.674094	3.96324	0.73106	2.50471	0.718139	3.09646	0.706071	1.01696	0.654939	1.53181	0.764405	8.42612	0.755805	2.68551	0.727161	1.12315	0.554166	1.52099	0.740058
ATTX99325-1P	0.86662	0.4394	3.03357	0.887141	35.4193	0.761226	19.4426	0.873228	2.42975	0.741153	4.6847	0.803665	4.00252	0.815682	2.36906	0.898466	1.18012	0.804589	2.91786	0.845512	2.63697	0.824593	3.7819	0.82825	0.956705	0.789963	1.36699	0.867671	8.01121	0.8621	2.57452	0.842906	1.03411	0.704631	1.6101	0.851637
ATX02263-1R/Y	0.918053	0.347546	4.04274	0.812355	30.6829	0.634173	24.2648	0.791068	3.02204	0.6178	5.32806	0.694005	4.69071	0.70981	2.76625	0.830183	0.913923	0.695177	3.28935	0.750573	2.78844	0.738177	3.03901	0.726703	1.20708	0.676493	1.37495	0.782739	8.12237	0.774501	2.64192	0.746941	1.24715	0.577047	1.69814	0.759348
ATX03496-3Y/Y	0.828544	0.42068	3.11653	0.89089	36.5476	0.755247	22.3593	0.876371	2.53183	0.737361	4.69333	0.803307	3.26122	0.815999	1.90293	0.902668	0.987713	0.798007	2.38128	0.847262	3.12956	0.83164	3.75399	0.829229	1.32768	0.788864	1.61866	0.870527	7.51743	0.864698	2.39591	0.84459	0.923302	0.699118	1.72187	0.853734
ATX03564-1Y/Y	0.828361	0.421202	3.11953	0.891147	36.5471	0.75579	22.3407	0.876652	2.53334	0.73782	4.6749	0.803697	3.25768	0.81637	1.90476	0.902903	0.99044	0.798634	2.37557	0.847594	3.11681	0.832276	3.73681	0.829583	1.31992	0.789268	1.6194	0.870821	7.52769	0.865	2.39583	0.844924	0.922892	0.699604	1.71272	0.854054
ATX05186-1R	0.825855	0.427056	5.2923	0.874674	34.9294	0.741534	22.6442	0.859822	2.36895	0.72059	5.08446	0.786165	3.87834	0.798883	1.97646	0.886783	0.769153	0.787186	2.32894	0.830421	1.90896	0.820965	2.84453	0.812095	1.05483	0.771734	1.45729	0.853945	7.21698	0.848016	2.48305	0.827655	1.07152	0.682569	1.4154	0.836908
ATX05202s-3W/Y	0.842194	0.375057	4.31263	0.825319	35.9424	0.670496	23.6022	0.806217	2.31059	0.648681	5.58353	0.718749	4.0405	0.733028	1.91498	0.841371	0.82413	0.719854	1.7681	0.769976	2.01508	0.75878	3.38364	0.74834	0.786998	0.702452	1.52199	0.798804	6.01792	0.791406	2.00805	0.766623	0.855311	0.610031	1.11343	0.77778
ATX06264s-4R/Y	0.89613	0.319996	3.85017	0.790812	30.9264	0.617896	20.5207	0.768799	3.17997	0.594974	5.36017	0.670523	4.23167	0.686301	2.06081	0.80945	0.869553	0.671715	3.28766	0.727461	2.63253	0.714688	3.6439	0.703279	1.33999	0.653024	2.02996	0.760236	9.24414	0.751804	3.27479	0.723767	1.40808	0.554651	2.13321	0.736313
ATX07305S-1Y/Y	0.763079	0.355031	4.21533	0.821333	33.167	0.655031	26.2475	0.800803	2.16063	0.631888	4.7965	0.706661	4.51957	0.722049	2.18429	0.838468	0.828659	0.707913	2.09625	0.76176	2.37141	0.749736	3.01901	0.738525	0.911204	0.689558	1.62026	0.792823	8.0859	0.784872	2.23958	0.75821	0.950354	0.591509	1.17824	0.770209
ATX08181-5Y/Y	0.840652	0.307995	5.53131	0.813035	37.6372	0.642918	19.0029	0.791999	1.9653	0.619189	4.62112	0.695722	4.6828	0.711453	2.05958	0.830673	0.882242	0.696884	1.90355	0.751945	2.72582	0.739608	3.7822	0.728258	0.931769	0.678274	1.29057	0.783775	6.93209	0.775613	1.94902	0.748365	1.00936	0.577935	1.1836	0.760612
ATX84378-6Ru	0.817427	0.471492	2.67299	0.872089	33.9033	0.760499	24.2309	0.859347	2.49075	0.742837	5.54422	0.797668	3.80286	0.808228	1.63642	0.882722	0.839977	0.798527	1.9442	0.834512	3.10058	0.826639	3.44373	0.819246	1.0518	0.785675	1.76876	0.854322	7.64047	0.849304	2.35659	0.832198	1.45713	0.710461	1.52864	0.839938
ATX84706-2Ru	0.819328	0.328238	4.83208	0.809259	36.4787	0.634743	22.7807	0.787624	2.25713	0.610559	6.28116	0.688678	3.83362	0.704893	1.37827	0.827387	0.768416	0.689984	2.00902	0.746517	2.19991	0.733808	3.03314	0.722071	0.916504	0.670804	2.08942	0.779213	5.96571	0.770813	2.20316	0.742776	0.98269	0.568391	1.50423	0.755383
ATX85404-8W	0.833782	0.343273	2.77772	0.828471	37.652	0.690614	19.1763	0.811005	2.17547	0.680838	7.25613	0.729027	5.90515	0.742695	1.61569	0.848698	0.833982	0.752761	2.06127	0.806882	2.65709	0.783338	3.03369	0.745932	0.945284	0.710108	1.26545	0.820102	6.38274	0.809016	2.20936	0.777973	1.0842	0.615551	1.1982	0.790499
ATX87184-2Ru	0.75992	0.325597	3.05974	0.821739	33.0819	0.646389	23.4533	0.800606	2.9537	0.621459	6.1259	0.701612	4.08774	0.717981	1.72723	0.839389	1.03888	0.702951	2.65137	0.759861	1.93786	0.747031	3.36904	0.73534	1.08463	0.683471	1.70107	0.792313	8.06493	0.784033	2.06758	0.75613	1.31281	0.577772	1.24799	0.768677
ATX9117-1Ru	0.781055	0.313282	3.37847	0.809687	37.7813	0.629454	24.2599	0.787558	2.24044	0.604336	5.80774	0.685501	3.59771	0.702148	1.20873	0.828115	0.718576	0.686751	1.83479	0.74521	1.71044	0.732081	3.73181	0.720129	0.9497	0.66684	1.57738	0.778844	6.08053	0.770282	2.1752	0.741386	1.16546	0.560656	1.32429	0.754382
ATX9130-1Ru	0.782521	0.385018	4.42797	0.834988	31.4174	0.678528	19.8186	0.815868	3.3092	0.656455	6.28327	0.727439	3.91187	0.741971	2.35765	0.85092	0.908588	0.728632	2.73996	0.7793	2.26046	0.767898	3.48711	0.757411	1.24549	0.711211	2.28957	0.808364	8.60536	0.800957	3.09891	0.775935	1.50889	0.617683	1.87983	0.787175
ATX91322-2Y/Y	0.963123	0.37845	3.46476	0.816928	37.4572	0.713736	17.6062	0.805241	2.73802	0.715896	4.45735	0.743433	5.65338	0.754532	2.91964	0.86212	0.780107	0.781165	1.35881	0.827645	2.32762	0.826319	2.90519	0.676722	1.66969	0.739412	1.0314	0.8433	7.58745	0.820388	2.58861	0.785783	1.47065	0.635728	1.70194	0.803906
ATX9202-3Ru	0.791129	0.295026	3.73203	0.706207	34.0846	0.583748	20.7845	0.691387	2.48842	0.584301	6.23939	0.617206	4.4879	0.62998	2.10001	0.764919	0.857471	0.658691	2.37419	0.716995	1.93047	0.714462	3.18392	0.60169	1.30396	0.612137	1.5703	0.738255	8.77032	0.708869	2.53524	0.666648	1.30353	0.506688	1.35095	0.688311
ATX9312-1Ru	0.733684	0.31678	2.57516	0.667338	34.1941	0.559083	20.3063	0.658013	2.78405	0.566148	6.36138	0.594508	5.22699	0.605661	1.69245	0.714968	0.909209	0.642656	2.73843	0.697784	2.66659	0.684285	3.25906	0.576494	1.20071	0.581337	1.4502	0.705179	7.45606	0.677862	2.30544	0.63684	1.41775	0.499443	1.16168	0.657289
ATX9332-8Ru	0.766807	0.340119	2.65639	0.801804	38.0673	0.641886	18.6699	0.777062	2.50715	0.62048	8.05692	0.658062	5.38863	0.675119	1.54184	0.82365	0.815654	0.689074	1.86612	0.746763	2.04033	0.716187	2.89582	0.712566	0.89387	0.662791	1.17986	0.772861	5.1719	0.766112	1.66559	0.733896	1.17292	0.566488	0.964384	0.744405
ATX97147-4Ru	0.788083	0.348752	3.51566	0.82032	29.9958	0.652589	26.5308	0.799736	2.74452	0.62915	6.42155	0.704764	5.15952	0.720429	1.98534	0.837493	0.804167	0.706065	2.3565	0.760412	1.72895	0.748066	3.24061	0.737016	1.03481	0.68743	1.99496	0.791607	7.37195	0.783663	2.25576	0.75679	1.33903	0.588028	1.32192	0.768858
ATX99013-1Ru	0.754415	0.838787	2.38014	0.983344	30.7317	0.959183	23.3149	0.980999	2.90692	0.9548	5.97109	0.967847	4.17184	0.970409	2.02207	0.985251	1.11246	0.968672	3.26805	0.97669	2.8137	0.974592	3.14407	0.972669	1.49042	0.964747	1.59392	0.980295	8.52142	0.979312	2.76894	0.975706	1.56786	0.944304	1.5064	0.977292
BTX1544-2W/Y	0.88097	0.287914	6.22351	0.808418	33.6076	0.626392	22.4454	0.7862	2.25696	0.600718	4.9258	0.683226	4.90992	0.700209	1.93443	0.826932	0.868013	0.684659	1.92991	0.743661	2.35333	0.713494	3.62659	0.718269	1.37828	0.664557	1.29323	0.777501	6.89997	0.768862	2.38408	0.739807	1.12281	0.555998	1.47164	0.752886
BTX1749-1W/Y	0.871754	0.311177	4.09304	0.810235	37.8009	0.629428	19.5018	0.788077	2.02566	0.604116	6.10778	0.68565	5.0264	0.702545	1.85668	0.828642	0.817969	0.686982	1.93545	0.74567	3.09023	0.732405	3.31951	0.720413	1.01608	0.666908	0.985027	0.779335	5.90762	0.770779	2.0894	0.741749	0.886825	0.560129	1.29912	0.754798
BTX2103-1R/Y	0.899692	0.382003	4.43109	0.820037	33.2193	0.668053	17.8221	0.800993	3.4366	0.64699	5.32499	0.714913	3.9276	0.728911	2.23661	0.836131	1.08986	0.715971	3.93819	0.764987	2.76011	0.75395	2.80972	0.743873	1.36549	0.699447	1.59013	0.793535	7.54501	0.78623	2.73925	0.761784	1.41019	0.609615	2.10639	0.772788
BTX2332-1R	0.862893	0.316032	3.98004	0.814801	31.7673	0.641122	24.1016	0.793759	2.73222	0.616268	5.08818	0.695827	4.96011	0.712069	2.14877	0.832338	0.906107	0.697134	3.67891	0.753412	2.32017	0.740741	2.77028	0.729132	1.15349	0.677674	1.62509	0.785495	7.37595	0.77732	2.58084	0.749669	1.14122	0.572439	1.60598	0.762132
CO112-F2-2P/P	0.869396	0.287312	3.53196	0.802633	39.8913	0.613431	17.7439	0.779459	1.7485	0.587041	6.14939	0.654329	6.23384	0.651493	2.71851	0.821879	0.537444	0.64534	1.80983	0.734963	2.54796	0.721171	2.61637	0.708644	0.794314	0.652645	0.914155	0.770273	6.50243	0.761322	2.24902	0.730971	1.14707	0.541305	0.802204	0.744607
COTX00104-6R	0.885654	0.387693	4.40546	0.825378	32.1251	0.666142	18.9794	0.806345	3.53016	0.650612	5.92923	0.719644	3.9731	0.733786	2.20594	0.841354	1.00287	0.72069	5.42177	0.770195	2.38993	0.758913	3.32003	0.748994	1.3252	0.703928	1.7557	0.798885	8.91853	0.791546	2.97109	0.766994	1.17816	0.612433	1.70995	0.778043
COTX00104-7R	0.890697	0.330545	4.98607	0.805168	28.9264	0.633519	19.2954	0.783807	3.61764	0.610218	5.2422	0.686631	3.91504	0.702447	2.74044	0.823188	1.02033	0.687974	5.443	0.743407	2.69678	0.73085	3.90785	0.719184	1.19633	0.669111	1.8486	0.775549	8.93747	0.767278	2.83424	0.739648	1.27948	0.557726	1.60762	0.752059
COTX01403-4R/Y	0.875115	0.357084	2.9112	0.820391	29.2601	0.654759	25.9526	0.800037	2.61395	0.631582	5.68769	0.706306	5.04441	0.721403	2.71233	0.837389	0.955509	0.707468	3.45336	0.761145	2.2517	0.748968	3.04243	0.738048	1.18221	0.689244	1.32899	0.792055	8.11554	0.784153	2.69408	0.757649	1.26654	0.591071	1.47979	0.769529
COTX02172-1R	0.95566	0.369051	5.21179	0.821856	28.8792	0.659106	21.397	0.801708	3.01909	0.636498	5.72953	0.709553	4.40689	0.724583	2.54793	0.838734	1.20155	0.71063	4.38075	0.763354	2.73339	0.751368	3.52859	0.740667	1.39414	0.692856	1.59274	0.793822	7.75929	0.786027	2.43741	0.759913	1.21798	0.585859	1.53892	0.771657
COTX02293-4R	0.975429	0.375908	4.61332	0.831674	26.4021	0.672952	21.8592	0.812333	3.08084	0.650471	5.6356	0.722726	4.42506	0.737442	2.256	0.847786	1.12561	0.72384	4.86733	0.775287	3.35586	0.749131	3.74481	0.753217	1.4774	0.706358	1.55409	0.804732	8.53666	0.797237	2.88873	0.771947	1.40211	0.593639	1.77183	0.783316
COTX03079-1W/W	0.871196	0.356425	2.87802	0.83774	31.4244	0.675846	24.0128	0.818456	2.27763	0.652244	4.73975	0.727473	4.15806	0.728781	2.79446	0.843755	1.02613	0.728672	2.45245	0.781093	2.7405	0.76951	3.93953	0.758824	1.18528	0.710619	1.27716	0.810798	8.86559	0.803276	2.79868	0.777747	1.08137	0.610622	1.37742	0.789298
COTX03134-1Y/W	0.90217	0.209652	3.71809	0.680355	32.5513	0.538266	18.2544	0.663015	2.62665	0.541299	5.67247	0.543849	4.7977	0.591503	2.59214	0.750408	0.905416	0.628663	2.26556	0.696604	2.23635	0.694607	4.11994	0.553029	1.4403	0.571486	1.63245	0.720652	7.7106	0.685574	2.76957	0.63503	1.36068	0.445072	1.6969	0.661137
COTX03187-1W	0.744371	0.462704	3.62633	0.890807	35.3389	0.768849	18.5968	0.877319	2.91525	0.749479	6.11891	0.804672	4.64561	0.815537	2.29603	0.901776	0.824851	0.810832	1.70159	0.850477	2.60698	0.841856	2.7937	0.833701	1.01724	0.786487	1.20436	0.865743	8.59942	0.866536	2.82724	0.847924	1.42117	0.714147	1.45346	0.85638
COTX04015-3W/Y	0.915667	0.2851	3.6151	0.803521	33.5158	0.622244	19.2851	0.781293	2.64249	0.597272	5.26841	0.678453	4.20954	0.695388	2.20925	0.822083	0.900613	0.680552	2.53272	0.739329	2.16164	0.725461	4.45375	0.712785	1.4159	0.659378	1.9605	0.772706	7.90551	0.764117	2.9823	0.734837	1.37281	0.551802	1.52178	0.747943
COTX04050s-1P/P	0.932065	0.325712	3.24437	0.810483	35.8726	0.638978	19.3024	0.789358	2.34043	0.615103	5.19943	0.692055	4.03239	0.708202	1.76071	0.828355	0.714877	0.693974	2.34888	0.749529	2.60841	0.737126	3.7827	0.724747	1.23122	0.67471	1.23948	0.781401	8.19608	0.77307	2.88651	0.745516	1.55732	0.572311	1.55511	0.757939
COTX04193s-2R/Y	0.844522	0.31304	4.33357	0.798327	33.0204	0.618053	19.1461	0.775744	2.89051	0.593723	5.43872	0.67329	4.34277	0.689949	3.14027	0.817384	1.06505	0.674948	3.26693	0.733299	2.52008	0.720162	2.90165	0.707448	1.61806	0.654972	1.35215	0.767165	7.47318	0.758368	2.83772	0.729169	1.44794	0.550436	2.15936	0.742302
COTX04303-3Ru/Y*	0.754502	0.838985	2.38414	0.983581	30.731	0.959416	23.3088	0.981234	2.90711	0.955031	5.96603	0.968079	4.16851	0.970641	2.02349	0.985493	1.11308	0.968904	3.26907	0.97693	2.81287	0.974825	3.14567	0.972902	1.49127	0.964971	1.59341	0.980534	8.52263	0.97955	2.77175	0.975942	1.56842	0.944533	1.50941	0.977528
COTX05095-2Ru/Y	0.71259	0.379912	2.88874	0.838337	33.5658	0.679898	18.4516	0.819186	2.86091	0.657322	6.6238	0.729808	4.70335	0.744572	2.79307	0.854278	1.00375	0.73097	2.13574	0.782358	3.72104	0.770916	3.17501	0.760258	1.51479	0.713295	1.18625	0.811662	8.49648	0.804192	2.66666	0.778986	1.55611	0.61778	1.73162	0.790347
COTX05211-4R	0.943517	0.48268	3.25752	0.895191	29.7757	0.773858	21.7381	0.881662	3.33012	0.754707	4.64189	0.814457	4.29696	0.82606	2.2716	0.906242	1.33159	0.812571	5.82862	0.841648	2.32211	0.846204	2.95203	0.838132	1.21893	0.801342	1.41033	0.876254	8.74484	0.870844	2.84632	0.852273	1.36617	0.719753	1.65412	0.860705
COTX05211-5R	0.943469	0.482386	3.24366	0.895077	29.7749	0.773647	21.7312	0.881535	3.32808	0.754481	4.65333	0.814276	4.30806	0.825884	2.27592	0.906136	1.33147	0.812313	5.81599	0.841052	2.32863	0.846039	2.95087	0.837972	1.21726	0.801151	1.40692	0.876118	8.74314	0.870704	2.84363	0.852119	1.36589	0.719512	1.64897	0.860557
COTX05211-7R	0.887592	0.376001	3.62927	0.811644	33.6759	0.654391	18.5711	0.791605	2.97649	0.633057	4.81279	0.702458	4.04819	0.716894	2.21644	0.828441	1.04157	0.703367	3.74227	0.753786	2.28688	0.742698	3.35918	0.73228	1.31493	0.686519	1.33404	0.78396	8.57723	0.776348	2.95903	0.750894	1.40442	0.586388	1.73772	0.762315
COTX05249-3W/Y	0.858943	0.314209	4.34375	0.804582	32.2709	0.627481	22.9608	0.78253	2.987	0.603425	5.60153	0.682093	4.04375	0.698395	2.10647	0.82316	0.954793	0.683492	3.07786	0.740793	2.38744	0.727874	2.94747	0.715637	0.963529	0.663991	1.53648	0.774032	7.12839	0.765461	2.26009	0.736853	1.14653	0.561051	1.39751	0.749727
COTX05261-1R/Y	0.897297	0.352112	3.97481	0.815104	28.5277	0.646535	20.673	0.794131	3.31548	0.623254	5.54696	0.698505	4.29388	0.714093	2.42556	0.832614	1.17978	0.692235	4.5641	0.754058	2.31605	0.741889	4.05574	0.73079	1.78196	0.681184	1.47535	0.785855	9.2465	0.777788	3.01208	0.750652	1.28921	0.58303	1.93512	0.762837
COTX08039-1P/P*	0.804778	0.332368	3.59391	0.817705	33.2801	0.648804	24.4184	0.797089	2.42109	0.624846	6.68124	0.701806	4.99534	0.717478	2.36322	0.834903	0.733539	0.695757	2.84392	0.757663	2.25311	0.745262	2.57817	0.734254	0.790519	0.684283	1.37353	0.788999	7.02746	0.78102	2.25208	0.754098	1.14927	0.58266	1.31069	0.766212
COTX08063-2Ru	0.785954	0.309377	3.18408	0.805717	35.0386	0.624642	16.1487	0.783428	2.60205	0.599579	7.37091	0.641682	5.5	0.682024	2.57183	0.824384	0.778352	0.682296	2.29955	0.740994	2.56072	0.727717	2.85232	0.715431	1.01883	0.662165	1.43412	0.774766	7.08012	0.766092	2.15683	0.736987	1.31102	0.555608	1.25342	0.750069
COTX08121-1Ru	0.766895	0.403039	3.29139	0.826708	34.9052	0.682777	19.8368	0.808749	2.6218	0.662584	7.2984	0.715779	5.01431	0.740683	2.32424	0.841893	0.895599	0.728469	2.14433	0.774841	1.95806	0.763211	3.32621	0.754809	1.18606	0.71266	1.1726	0.801771	7.81244	0.794858	2.41021	0.771802	1.28583	0.626921	1.38527	0.782124
COTX08121-4Ru	0.7811	0.391401	3.25088	0.83222	37.779	0.684382	19.4717	0.813962	2.36503	0.663598	7.16681	0.729787	4.82967	0.744194	2.05249	0.847558	0.824753	0.731673	1.83842	0.77939	1.97597	0.768127	2.87686	0.758656	1.08013	0.715272	1.09739	0.806896	6.69495	0.799833	2.22824	0.776173	1.25807	0.626739	1.2865	0.786803
COTX08258-6Ru	0.770297	0.347105	5.59704	0.817033	38.5944	0.646627	20.3683	0.796048	2.14226	0.623071	6.64714	0.68374	4.88538	0.715284	1.26627	0.834698	0.636824	0.700819	1.05184	0.756013	2.5292	0.743489	2.60515	0.73204	0.785173	0.681891	1.37696	0.787891	5.50996	0.779696	1.85309	0.752331	1.20003	0.581835	1.25324	0.764646
COTX08322-10Ru	0.706965	0.398234	2.68355	0.830876	32.4476	0.683234	21.5259	0.81262	2.69238	0.66243	6.7384	0.728697	4.50289	0.742939	2.25664	0.846222	1.03846	0.730366	2.65722	0.777979	2.65406	0.736761	3.55144	0.757512	1.29092	0.714082	1.17399	0.805526	7.93262	0.798481	2.22572	0.774885	1.35308	0.625739	1.38203	0.785498
COTX08365F-3P/P	0.959056	0.35142	3.95417	0.832742	29.8563	0.667443	23.1603	0.8129	2.49191	0.643693	4.78528	0.719809	4.51755	0.735282	1.99221	0.849211	0.846002	0.713761	2.92084	0.774623	3.30026	0.747183	2.88495	0.751648	1.17219	0.702581	1.7706	0.805081	9.59201	0.797325	3.02575	0.77113	1.26615	0.601584	1.38738	0.782956
COTX09022-3RuRE/Y	0.843767	0.300874	3.727	0.797729	36.1145	0.618732	18.1024	0.775368	3.00737	0.594262	5.10111	0.673626	2.94528	0.69033	1.77321	0.81654	0.907004	0.675117	2.16008	0.733021	2.21484	0.719878	4.41469	0.707955	1.1581	0.626321	1.77098	0.766668	7.37377	0.758031	2.47821	0.729181	1.3479	0.551686	1.95322	0.742122
COTX09052-1Ru	0.725594	0.427146	4.08305	0.885138	31.9253	0.747807	20.6291	0.869921	2.83024	0.726057	6.40642	0.79374	4.34367	0.806961	2.44084	0.897492	0.935936	0.794895	2.31494	0.839561	2.26062	0.829871	3.95003	0.820747	1.38863	0.779002	1.87683	0.863832	8.40739	0.857735	2.64471	0.836773	1.39958	0.686935	1.67416	0.846305
COTX09052-2Ru	0.725674	0.427291	4.07188	0.885344	31.9514	0.748086	20.6122	0.870143	2.82927	0.726338	6.41721	0.793995	4.34105	0.807218	2.437	0.897685	0.934163	0.795162	2.30373	0.839807	2.25762	0.830125	3.95238	0.820999	1.38808	0.779275	1.87945	0.86406	8.40823	0.857967	2.64327	0.837019	1.39813	0.68721	1.67426	0.846546
COTX09089-1Ru	0.791823	0.340161	2.69341	0.823665	40.4417	0.655975	19.5977	0.803268	1.98745	0.632055	6.62777	0.708257	6.33998	0.72418	1.26246	0.840538	0.701725	0.70981	1.43866	0.764124	2.12065	0.751808	2.59121	0.740664	1.04836	0.690626	1.28184	0.795116	5.14461	0.787327	1.78247	0.760416	1.20226	0.590093	1.41528	0.772412
COTX10012-1Wrdspl/Y	0.904117	0.337637	3.85098	0.817092	34.1348	0.647293	26.774	0.796254	2.53323	0.623438	5.71079	0.70024	3.90995	0.715988	1.88132	0.834484	0.930901	0.701344	2.41033	0.756421	1.80238	0.743947	3.23516	0.732868	0.991558	0.682508	1.37245	0.788062	5.75771	0.77999	1.93395	0.752865	0.912752	0.5819	1.4034	0.76506
COTX10073s-1W	0.811111	0.236035	4.38028	0.709456	38.1473	0.514144	21.9238	0.682978	2.18763	0.489719	6.27482	0.570712	4.73244	0.588244	1.80924	0.732216	0.738964	0.571754	2.04733	0.634766	2.3443	0.620274	2.4533	0.607256	0.763918	0.551497	1.15835	0.672889	5.22227	0.662999	1.7964	0.630497	0.979166	0.447386	1.14193	0.644927
COTX10080-2Ru	0.749891	0.328897	3.28785	0.810395	33.9688	0.633585	25.3515	0.788555	2.42168	0.609184	6.15378	0.688263	4.48905	0.704676	1.86654	0.828686	0.775411	0.689676	1.74699	0.746976	1.85016	0.734107	2.98469	0.722154	1.28035	0.67018	1.65188	0.780049	7.48058	0.771559	2.00197	0.743144	1.26108	0.566779	1.59621	0.755921
COTX10118-1Wre/Y	0.918791	0.361756	3.36803	0.81586	30.493	0.654647	22.8129	0.795645	2.8173	0.632498	4.34199	0.704147	5.3372	0.719025	2.43201	0.832819	0.92941	0.705182	2.81057	0.757363	3.14657	0.745472	3.95253	0.734945	1.53148	0.687649	1.48802	0.78771	8.30537	0.779958	2.77976	0.753897	1.34235	0.593618	1.80176	0.765616
COTX10118-4Wpe/Y	0.901623	0.394941	3.11546	0.82787	28.4127	0.676483	23.6063	0.809011	2.9095	0.65541	4.61202	0.723275	4.34138	0.737163	2.55767	0.843684	1.06989	0.724276	3.31962	0.773206	3.30374	0.762198	4.21103	0.752223	1.538	0.707799	1.58655	0.80159	9.03866	0.794352	2.93396	0.770042	1.3487	0.61825	1.78897	0.780939
COTX10138-15Wpe/Y	0.943768	0.428627	3.42958	0.831854	30.3931	0.691193	22.1977	0.814143	3.13341	0.671819	5.50342	0.734402	4.77745	0.747356	2.74574	0.846754	0.877697	0.73537	2.92752	0.780748	3.14578	0.77048	3.20436	0.761187	1.19453	0.720016	1.719	0.807214	8.18238	0.800448	2.3636	0.777757	1.11017	0.637596	1.46696	0.787943
COTX10138-19P/Y	0.867034	0.337834	3.36094	0.807952	32.1381	0.645199	23.7691	0.787853	2.55958	0.624977	3.33529	0.692559	3.39234	0.708814	1.64024	0.81682	0.991793	0.701536	2.82934	0.755052	3.405	0.727442	4.27112	0.726997	1.45132	0.667802	1.59416	0.777464	8.57064	0.77285	2.55936	0.742977	1.14784	0.57889	2.61253	0.754254
COTX10138s-7Wpe/Y	0.917947	0.42196	3.22481	0.834531	28.4877	0.695004	22.4294	0.817128	3.16611	0.675598	6.01611	0.738144	4.20441	0.751013	2.65487	0.849213	1.07387	0.739235	3.65536	0.784243	2.97606	0.774008	3.52865	0.764828	1.35069	0.723968	1.85955	0.810344	8.78449	0.803626	2.58262	0.781263	1.11973	0.641137	1.64023	0.791313
COTX10226-1Wpe/Y	0.895893	0.387657	3.49887	0.82651	28.5693	0.671774	22.901	0.807265	3.12661	0.65028	4.06291	0.719615	4.19096	0.733884	1.98334	0.84265	1.10214	0.720807	3.04869	0.770852	3.60828	0.759525	4.26209	0.74924	1.72837	0.703732	1.65629	0.799782	8.4176	0.79237	3.11159	0.767493	1.44462	0.589856	2.23658	0.778687
COTX13215-2Ru	0.813703	0.290587	3.93175	0.790781	36.3172	0.599579	20.4759	0.766831	2.4783	0.573704	6.09256	0.657999	3.66404	0.675607	1.60768	0.810831	0.871515	0.659381	2.09758	0.721358	2.78419	0.707374	3.6671	0.694574	1.0771	0.638485	1.4072	0.757449	6.74266	0.748204	2.03604	0.717256	1.22296	0.529312	1.58125	0.731159
COTX87601-2Ru	0.761001	0.347748	3.19692	0.78618	31.0426	0.614629	23.241	0.763935	2.85816	0.592436	5.85356	0.665728	3.56928	0.681366	1.99961	0.805257	1.09848	0.667061	2.90445	0.722436	2.14154	0.709602	4.08386	0.698122	1.31076	0.648631	1.78501	0.755349	8.76651	0.746823	2.83214	0.718632	1.47233	0.554151	1.63719	0.73123
COTX89044-1Ru	0.893688	0.31971	3.20418	0.81265	40.052	0.635604	19.8872	0.790932	2.17567	0.610786	6.65388	0.690618	4.22947	0.707065	1.41041	0.830774	0.791189	0.692001	1.633	0.74942	1.71073	0.736548	1.8573	0.724701	1.12353	0.672477	1.44557	0.782424	6.57723	0.773987	2.15679	0.745635	1.22465	0.567422	1.57827	0.758388
COTX90046-1W	0.765755	0.326124	3.39886	0.800856	37.387	0.627803	20.2234	0.779147	2.22412	0.604129	6.404	0.665218	4.21597	0.682463	1.663	0.819114	0.866908	0.682163	2.10813	0.738079	2.1061	0.725366	3.21647	0.71387	0.885193	0.663118	1.34447	0.770658	7.10127	0.762313	1.91135	0.73439	0.960097	0.562843	1.44251	0.746878
COTX90046-5W	0.746439	0.353663	3.34464	0.820093	39.3519	0.655918	17.4898	0.799869	2.4359	0.63288	6.73059	0.691981	4.64433	0.721921	1.48698	0.837001	0.840933	0.708144	1.63921	0.761311	2.5496	0.749319	3.45529	0.738515	0.942931	0.690112	1.45702	0.791931	6.50196	0.784121	2.10362	0.757851	1.13496	0.592561	1.49885	0.769666
COTX94216-1R	0.860196	0.254927	5.14281	0.683639	33.5042	0.504517	21.9566	0.658668	2.67573	0.482664	5.91278	0.555322	4.68581	0.571196	2.05515	0.705487	0.993483	0.556728	3.03182	0.613485	2.4157	0.600566	2.95813	0.588403	1.06257	0.538097	1.48573	0.64926	6.92421	0.640006	2.34391	0.609906	1.22761	0.438181	1.62549	0.623253
COTX94218-1R	0.97708	0.344371	4.18702	0.816272	30.2286	0.644574	24.6721	0.795124	2.57816	0.620795	5.00262	0.697911	4.26195	0.713816	1.19261	0.83396	1.08192	0.699109	3.6146	0.754736	2.32858	0.742299	3.33453	0.730759	1.35895	0.680281	1.25556	0.786841	8.16021	0.778635	2.75351	0.751099	1.28662	0.567468	1.64722	0.7635
JTTX75/2003EH-1Yre/Y	0.78729	0.381011	3.21231	0.806192	31.4293	0.637884	22.8031	0.785402	2.97168	0.62295	6.3178	0.692991	4.82598	0.707712	2.56969	0.823813	1.0147	0.694219	3.75926	0.746553	2.80565	0.734591	2.94263	0.72356	1.40355	0.676665	1.54568	0.777395	8.71523	0.769425	2.7808	0.742962	1.48074	0.585866	1.53192	0.754813
Krantz	0.8076	0.285218	3.81004	0.790712	30.1198	0.613565	23.3819	0.768392	2.90927	0.591687	5.78909	0.66521	3.2546	0.682895	2.0682	0.800401	1.37085	0.650614	3.41115	0.733142	3.81473	0.703187	4.06352	0.702618	1.3165	0.638249	1.4248	0.75758	7.4742	0.752538	2.13633	0.720072	1.15954	0.543872	1.5468	0.732345
MWTX2609-2Ru	0.714059	0.481237	2.96687	0.910844	31.7974	0.796043	22.7951	0.898744	2.93548	0.776714	5.62261	0.835988	4.16689	0.84709	2.38747	0.920548	1.09989	0.836799	3.09266	0.874118	2.55812	0.866144	3.44088	0.858606	1.36228	0.823215	1.62741	0.893845	8.5061	0.888928	2.59723	0.871828	1.36834	0.737667	1.48006	0.879641
MWTX2609-4Ru	0.713996	0.481183	2.95036	0.910592	31.7408	0.795865	22.8441	0.898498	2.93711	0.776548	5.62099	0.835782	4.15987	0.846878	2.39666	0.920292	1.1031	0.836593	3.09515	0.873888	2.55481	0.865921	3.43716	0.858384	1.36367	0.823014	1.63199	0.893604	8.52031	0.888689	2.59957	0.8716	1.36774	0.737532	1.48375	0.879407
MWTX548-2Ru	0.714367	0.479885	2.95306	0.909419	31.762	0.794473	22.8381	0.897293	2.93477	0.775135	5.63673	0.834447	4.18512	0.845562	2.39155	0.919151	1.10046	0.835259	3.08774	0.872627	2.56497	0.864642	3.44142	0.857087	1.36686	0.821665	1.62114	0.892387	8.50708	0.887459	2.59037	0.870332	1.36436	0.735839	1.48104	0.878156
NDTX050169-1R	0.79647	0.395797	2.53758	0.857431	29.7599	0.709123	28.9536	0.840039	3.10186	0.687062	4.97423	0.757235	4.90067	0.771215	2.52703	0.871736	0.88962	0.75825	4.24665	0.806388	1.8541	0.795725	2.30437	0.78589	0.937515	0.741547	1.27878	0.833286	7.21382	0.826467	2.24866	0.803317	1.33837	0.647541	1.19072	0.813759
NDTX050184s-1R/Y	0.893837	0.334612	2.93685	0.807127	31.683	0.63622	24.707	0.785824	2.9889	0.612569	5.10031	0.688903	4.17594	0.704641	2.35346	0.825031	0.957151	0.690088	3.59491	0.745385	2.30028	0.732801	2.96821	0.721615	1.03399	0.671446	1.28954	0.777486	8.3379	0.769272	2.35289	0.741779	1.25636	0.571221	1.187	0.75411
NDTX059759-3R/Y Pinto	0.919732	0.349653	3.17796	0.814899	31.5837	0.64701	23.5323	0.794103	2.64591	0.62368	6.13887	0.699048	5.03418	0.71451	2.54446	0.832318	0.813265	0.700051	3.2194	0.754483	2.31685	0.742085	2.52617	0.731192	0.877753	0.681627	1.32383	0.785954	8.4405	0.777926	2.43317	0.750942	1.16152	0.572242	1.23274	0.763085
NDTX059761-1R/R	0.945859	0.367122	3.69232	0.826302	32.7158	0.668954	20.5039	0.806958	2.48401	0.646833	5.38993	0.718123	4.3535	0.732724	2.43157	0.84253	0.748925	0.719182	3.03277	0.770013	2.84339	0.7443	2.8604	0.748221	0.922947	0.701923	1.39137	0.799351	7.9225	0.791875	2.49042	0.76672	1.2668	0.597449	0.939954	0.778049
NDTX059775-1W	0.904626	0.298727	3.67625	0.803817	32.6024	0.622937	19.0345	0.781464	2.7937	0.597871	4.83217	0.678862	3.46921	0.695676	2.80731	0.822497	1.19676	0.680231	2.94287	0.738738	3.17798	0.708458	3.31137	0.713555	1.45752	0.660432	1.39443	0.772676	9.07358	0.764036	3.25171	0.735006	1.19029	0.554413	1.85512	0.747989
NDTX059828-2W	0.825987	0.378294	4.58785	0.836969	27.9599	0.675929	21.6842	0.818295	3.05444	0.659985	5.56063	0.7312	4.67611	0.745663	2.82626	0.852525	0.921183	0.73231	5.06453	0.782423	3.81865	0.736443	3.34105	0.760913	1.32241	0.715133	1.4034	0.810965	7.53212	0.803685	2.96992	0.779133	1.389	0.620564	1.7021	0.790217
NDTX059886S-1Y/Y	0.857155	0.210524	3.70218	0.63583	38.2032	0.447653	17.8333	0.608724	2.38494	0.425604	5.99194	0.499465	4.9109	0.515802	1.83355	0.659959	0.81505	0.50064	2.51795	0.558931	2.39622	0.546434	2.97203	0.53398	1.04644	0.481711	1.15726	0.598423	6.0482	0.588453	2.12808	0.556388	1.20274	0.388637	1.49169	0.570588
NDTX060700C-1W	0.724856	0.337286	3.28636	0.829828	47.5537	0.658202	14.0694	0.809283	1.56302	0.63354	7.35071	0.712583	6.5589	0.713399	0.863682	0.846865	0.416426	0.713854	1.06292	0.769575	2.10229	0.757206	2.32853	0.745706	0.564182	0.669691	0.932485	0.801215	3.51045	0.793162	1.49901	0.765996	0.850787	0.590199	0.988729	0.77823
NDTX071109C-1W	0.842856	0.364871	5.68503	0.818181	36.8405	0.657361	19.9467	0.798078	2.19956	0.635213	6.17913	0.706757	4.42418	0.72142	1.67476	0.835068	0.863654	0.708066	2.10809	0.760043	3.54943	0.748369	3.51799	0.718964	1.09908	0.69045	1.20364	0.790261	6.65768	0.782506	2.16044	0.756613	0.946932	0.596267	1.39509	0.748197
NDTX071217CB-1W/Y	0.876232	0.371112	5.84673	0.839911	39.1616	0.684704	18.8879	0.821148	1.843	0.662627	4.56281	0.733532	4.41208	0.748048	2.03128	0.855533	0.646723	0.73489	1.53945	0.785245	3.12369	0.773966	3.68152	0.763297	1.13136	0.717472	1.21905	0.813837	6.79344	0.806518	2.27214	0.781782	0.990522	0.623033	1.26155	0.792848
NDTX071258B-1R	0.869114	0.363887	4.4144	0.827526	29.6106	0.661356	23.9734	0.807284	2.94582	0.638086	5.66755	0.713397	4.55201	0.728853	2.55692	0.844389	0.929225	0.714592	3.98958	0.76843	2.78597	0.756126	3.22909	0.745317	1.13351	0.696288	1.27044	0.799335	7.00983	0.79145	2.52133	0.764959	1.40828	0.597329	1.66283	0.776865
NDTX081451CBs-1Y/Y	0.780664	0.310319	3.5935	0.818294	35.9415	0.637936	20.626	0.796534	2.27434	0.612477	5.82059	0.694762	5.43205	0.711466	1.90579	0.836424	0.723026	0.696303	2.60333	0.754827	3.26518	0.724584	2.94049	0.729388	0.837668	0.676132	1.18303	0.788125	6.8374	0.779583	1.9492	0.75088	0.972381	0.567372	1.12624	0.763838
NDTX081618-1P/P	0.858713	0.297762	3.73678	0.786313	33.4717	0.601649	20.1755	0.762896	2.52105	0.576882	4.81976	0.657787	4.13713	0.674773	2.8997	0.805966	0.909171	0.659142	3.20471	0.718979	3.1612	0.688169	3.12061	0.692861	1.13515	0.638979	1.19979	0.753859	8.02406	0.744907	2.85881	0.714846	1.34968	0.533517	1.52389	0.728328
NDTX081644-CAB-2W	0.783937	0.334556	5.14877	0.836936	41.8143	0.663995	14.8075	0.816563	1.79135	0.638743	6.69894	0.719486	5.72958	0.678629	1.69316	0.853699	0.518692	0.72071	1.51468	0.776921	2.43086	0.764488	3.62065	0.75298	0.74452	0.70131	1.3705	0.808516	4.5752	0.800507	1.66849	0.773324	0.891648	0.594463	1.00672	0.785588
NDTX081648CB-13W	0.865055	0.335998	3.73658	0.81602	40.7593	0.652009	16.5488	0.796121	2.07115	0.629062	6.47878	0.703177	5.84775	0.718426	1.39943	0.83338	0.62192	0.704566	1.71985	0.757742	2.77613	0.745814	2.90659	0.734516	0.940702	0.686293	1.2016	0.788301	5.82809	0.780441	2.09805	0.754039	1.07579	0.588129	1.35792	0.765935
NDTX081648CB-1W	0.86607	0.241599	4.2349	0.647133	34.5636	0.476752	19.5658	0.623497	2.59285	0.454754	5.50348	0.524887	4.72704	0.539963	2.06443	0.668524	0.841988	0.526031	3.05039	0.569259	3.01317	0.567813	3.23945	0.556479	1.17182	0.508565	1.3314	0.614358	7.08028	0.60551	2.50878	0.576779	1.27525	0.418942	1.71049	0.589515
NDTX081648CB-4W	0.885714	0.33198	4.82433	0.796855	37.4729	0.640677	17.4089	0.789406	2.11269	0.616895	4.90642	0.693362	4.67673	0.708992	1.84784	0.82798	0.624448	0.694588	2.17995	0.749008	4.4101	0.737173	3.50225	0.725881	1.14168	0.675963	1.24281	0.781205	6.81468	0.773105	2.66053	0.745909	1.19396	0.575579	1.60092	0.758127
NDTX091886-3P/P	0.87884	0.32636	3.37546	0.81124	39.1025	0.623828	18.6381	0.789531	1.6271	0.610948	5.80885	0.673457	5.80019	0.706002	2.12451	0.829382	0.466837	0.683208	1.71748	0.748067	2.82266	0.73533	2.45742	0.723642	0.783915	0.671765	0.993635	0.781013	6.4886	0.772613	2.08181	0.744387	1.24483	0.568553	0.922975	0.75709
NDTX091908AB-2W	0.829455	0.335457	4.72198	0.809997	38.8584	0.63757	19.9049	0.788556	1.86083	0.613981	7.00479	0.674953	5.44801	0.691721	1.31777	0.827987	0.532116	0.684583	1.43629	0.74018	2.76892	0.735336	3.22286	0.723671	0.868482	0.673077	1.20398	0.780207	4.93272	0.771907	1.59776	0.744158	0.833212	0.561393	1.18952	0.756577
NDTX092237C-2P/W	0.929906	0.364695	3.97242	0.841041	28.362	0.685482	25.518	0.822416	2.64011	0.662914	5.33131	0.734871	4.51435	0.749409	2.69738	0.856569	0.859709	0.735997	4.0959	0.773749	2.74094	0.77518	3.33407	0.764873	0.858706	0.718654	1.35538	0.815063	7.62143	0.807789	2.39919	0.78316	1.21654	0.612038	0.535647	0.794262
NDTX092238Cs-1P/W	0.822867	0.313215	3.13407	0.804568	35.3782	0.629369	24.4948	0.78277	2.55269	0.605131	4.94323	0.683335	4.8338	0.699596	2.30185	0.822747	0.758185	0.677111	2.60685	0.741413	2.58729	0.728572	2.44708	0.716939	0.825454	0.665288	1.19852	0.77421	6.25214	0.765869	1.93698	0.737601	1.07882	0.562957	1.33171	0.750269
NDTX4271-5R	0.829519	0.512169	3.26838	0.891807	29.2529	0.777204	21.5227	0.879082	3.32027	0.76208	4.72065	0.816681	4.11403	0.827419	2.70387	0.902276	0.985577	0.817631	4.52714	0.854084	3.52305	0.840153	3.32466	0.838527	1.4089	0.804696	1.72571	0.869891	8.5487	0.869009	2.80991	0.851714	1.48317	0.725701	1.90208	0.859554
NDTX4756-1R/Y	0.968377	0.44423	3.512	0.886659	33.0225	0.755276	16.4085	0.871981	3.18454	0.734607	5.04154	0.799245	5.14151	0.811758	3.0757	0.898617	0.92359	0.797102	3.80184	0.842806	2.3308	0.833544	2.92848	0.82486	1.61962	0.785032	1.4163	0.86612	8.88965	0.860256	3.31422	0.840141	1.48415	0.676515	2.41723	0.849267
NDTX4784-7R	0.825465	0.507105	3.29739	0.889829	29.2514	0.77323	21.5004	0.876873	3.31714	0.758366	4.82702	0.813587	4.09439	0.824442	2.69458	0.900485	0.996296	0.814542	4.47943	0.8515	3.49136	0.838514	3.35836	0.835692	1.41972	0.801425	1.7505	0.866287	8.56334	0.866643	2.84423	0.849073	1.46992	0.722156	1.93774	0.85704
NDTX4828-2R	0.891601	0.377085	3.63548	0.821538	29.2612	0.661348	22.7484	0.801587	3.17572	0.63928	5.30353	0.710769	5.15167	0.725516	2.15592	0.838263	1.07743	0.711888	3.63968	0.763659	2.80903	0.751975	3.26521	0.74138	1.65874	0.694453	1.33464	0.793754	7.75449	0.786041	2.60821	0.760304	1.28515	0.590447	1.94759	0.771864
NDTX4930-5W	0.884149	0.321099	5.54055	0.8124	38.1142	0.63814	19.6684	0.790853	2.2069	0.614046	5.94221	0.692078	4.89099	0.708147	1.33426	0.830417	0.812736	0.693377	2.11166	0.749795	3.10628	0.737117	3.00808	0.725411	0.881417	0.674204	1.34117	0.782424	5.59693	0.774077	2.10136	0.746082	0.884884	0.572141	1.49658	0.758652
NDTX5003-2R	0.854994	0.445248	3.21153	0.872076	32.4365	0.748544	19.1704	0.857137	3.1324	0.72991	5.11767	0.788339	4.89348	0.799753	2.12913	0.889055	0.905741	0.793381	3.53596	0.837487	2.47796	0.813082	2.97561	0.804059	1.54041	0.775175	1.30693	0.85826	7.77838	0.851246	2.80317	0.830678	1.58684	0.677262	2.30354	0.839362
NDTX5067-2R	0.855521	0.446403	3.20489	0.873906	32.3848	0.749593	19.2702	0.858883	3.13741	0.730897	5.10748	0.789603	4.89041	0.801105	2.13089	0.890363	0.908544	0.794376	3.55837	0.838318	2.47459	0.814157	2.97332	0.80609	1.53795	0.776381	1.31579	0.859299	7.78716	0.852397	2.79935	0.831848	1.58556	0.678534	2.3018	0.840577
NDTX5438-11R	0.862868	0.216772	4.01936	0.620025	32.045	0.440831	20.0128	0.594085	2.94158	0.415752	5.37565	0.489821	4.74859	0.505365	2.30144	0.643583	0.920648	0.49098	3.91147	0.498099	3.0261	0.534315	3.33689	0.522661	1.25603	0.473148	1.51774	0.584221	7.68659	0.574664	2.65594	0.544013	1.37905	0.379904	1.86527	0.557557
NDTX6773-1W	0.895276	0.387581	4.49314	0.833617	39.9845	0.68371	15.1868	0.815098	1.9717	0.662866	6.7609	0.730213	5.82022	0.731478	1.42238	0.849269	0.550182	0.731455	1.41872	0.779927	4.16081	0.769053	2.94103	0.758714	0.861213	0.714892	1.23223	0.807923	6.11884	0.80072	2.27442	0.776626	1.00477	0.625504	1.28211	0.787406
NDTX731-1R	0.901043	0.319809	3.37299	0.805415	30.07	0.625478	23.0453	0.783159	3.16491	0.600673	4.44431	0.681103	4.30806	0.697697	2.49404	0.824119	1.04623	0.68233	4.68931	0.740691	2.5523	0.727626	3.37522	0.715536	1.18796	0.662679	1.53297	0.774455	7.74741	0.765806	2.71715	0.736881	1.42038	0.557661	1.60777	0.749884
NDTX7590-3R	0.825736	0.333458	2.97183	0.809057	28.3216	0.628179	21.8822	0.787496	3.12531	0.611398	6.45173	0.689029	5.90776	0.705114	2.95361	0.827156	1.11947	0.690274	5.33914	0.73886	3.8123	0.717609	2.92155	0.72221	1.21413	0.671269	1.38549	0.77911	8.1132	0.770766	2.45513	0.742837	1.21122	0.569498	1.64948	0.75539
NDTX8773-4Ru	0.732706	0.342981	2.19424	0.800554	30.6153	0.626894	24.4914	0.77862	2.84172	0.603735	5.87202	0.679517	4.64784	0.695647	2.07998	0.818905	1.07661	0.68131	3.24478	0.73756	2.46085	0.724291	2.90856	0.712692	1.25207	0.661624	1.62621	0.770124	9.28327	0.761742	2.96382	0.733392	1.59996	0.552105	1.4114	0.746046
NDTX91068-11R	0.841828	0.449739	3.76281	0.840262	30.4015	0.711567	23.6125	0.824173	3.18173	0.693849	5.99962	0.751758	3.99118	0.763666	2.08938	0.853915	0.907817	0.752953	4.51177	0.794295	2.90292	0.784594	2.85716	0.77601	1.05909	0.738673	1.80813	0.818071	7.80322	0.812004	2.51771	0.791444	1.23093	0.660592	1.5929	0.80063
PORTX03PG25-2R/R	0.921594	0.335675	5.00279	0.805986	34.1173	0.649973	24.0738	0.800375	2.13277	0.625837	5.39197	0.703503	5.93007	0.719562	2.17761	0.83862	0.564402	0.704891	1.75555	0.760376	1.84524	0.747953	2.87787	0.736401	0.859179	0.685768	1.22193	0.792176	7.07881	0.784082	2.25736	0.756657	1.1938	0.583265	0.805562	0.768989
PTTX05PG07-1W	0.890184	0.388881	5.38568	0.851948	30.5151	0.699178	25.8257	0.833905	2.3864	0.676685	5.77271	0.748226	4.93113	0.762549	2.37098	0.866858	0.655624	0.749255	2.15089	0.798687	2.39847	0.787876	3.58149	0.777786	0.786679	0.732176	1.09445	0.826778	6.76882	0.819699	2.20887	0.795693	1.2403	0.636534	0.999373	0.806542
Reveille Russet	0.795764	0.300374	3.63985	0.791567	31.9547	0.605647	24.6405	0.768268	2.27828	0.580583	6.01922	0.662398	4.53535	0.679691	2.01432	0.811255	0.944409	0.664029	2.45246	0.724227	2.04406	0.71079	3.82522	0.697836	1.28327	0.643659	1.38846	0.759307	8.28071	0.750244	2.29629	0.720102	1.23157	0.536762	1.21394	0.733668
Rio Rojo	0.85347	0.336335	3.60889	0.816035	29.1682	0.641017	19.6897	0.794566	3.30111	0.616664	6.42467	0.695428	5.46499	0.711615	2.05782	0.833983	0.988981	0.696716	4.29453	0.753527	3.2689	0.740806	3.65581	0.72897	1.51114	0.677357	1.43577	0.786186	7.99951	0.777816	2.6963	0.74976	1.16699	0.574165	1.80826	0.762372
Russet Burbank	0.763426	0.304687	3.01941	0.792179	34.3124	0.609744	19.5445	0.769128	2.84688	0.585236	5.94601	0.665213	4.5231	0.681966	2.17067	0.811547	0.999421	0.666483	2.39202	0.725485	2.13633	0.712199	3.55779	0.700046	1.27814	0.646784	1.6559	0.760097	8.97189	0.75124	2.84797	0.721644	1.38688	0.543145	1.45765	0.734923
Russet Norkotah	0.754449	0.839019	2.37968	0.983582	30.7293	0.959436	23.306	0.981238	2.908	0.955052	5.96671	0.968093	4.16976	0.970654	2.02511	0.985491	1.11293	0.968918	3.273	0.976938	2.81223	0.974835	3.14533	0.972912	1.49083	0.96499	1.59369	0.980539	8.52428	0.979556	2.77172	0.975951	1.56866	0.94456	1.50804	0.977536
Russet Norkotah 102	0.75476	0.836056	2.38639	0.980156	30.78	0.955975	23.2659	0.977802	2.90328	0.951593	5.98379	0.964652	4.17546	0.967206	2.02242	0.982066	1.11071	0.96544	3.25803	0.973445	2.80725	0.971372	3.14078	0.969477	1.48731	0.961565	1.59063	0.977075	8.52036	0.976093	2.76693	0.972494	1.56618	0.941157	1.50383	0.974082
Russet Norkotah 112	0.754599	0.836457	2.37501	0.980617	30.7564	0.956471	23.3382	0.97827	2.90302	0.952096	5.9733	0.965134	4.17603	0.967688	2.0226	0.982522	1.11165	0.965938	3.2622	0.973941	2.80033	0.971855	3.14194	0.969951	1.48757	0.962046	1.59164	0.977554	8.50852	0.976573	2.76144	0.972972	1.56411	0.941625	1.50167	0.974558
Russet Norkotah 223	0.754715	0.83812	2.37799	0.982596	30.7342	0.958494	23.3169	0.980253	2.90936	0.954114	5.97006	0.967126	4.17082	0.969685	2.0256	0.984519	1.11333	0.967956	3.27106	0.975987	2.80721	0.973871	3.14219	0.971928	1.48977	0.964028	1.5922	0.979575	8.51407	0.978592	2.76754	0.974986	1.56827	0.943614	1.50734	0.976567
Russet Norkotah 278	0.754326	0.838878	2.37817	0.983414	30.7431	0.95927	23.3032	0.98107	2.90624	0.954889	5.96622	0.967919	4.17111	0.970486	2.02665	0.985324	1.11248	0.968754	3.26817	0.976774	2.81009	0.974667	3.14322	0.972741	1.48975	0.964821	1.59161	0.980373	8.51937	0.97939	2.76874	0.975783	1.56815	0.944394	1.50643	0.977368
Russet Norkotah 296	0.754476	0.837154	2.37757	0.981383	30.7455	0.957212	23.3659	0.979034	2.90377	0.952839	5.99093	0.96589	4.17494	0.968445	2.02309	0.983295	1.11211	0.966691	3.26989	0.974697	2.80692	0.97262	3.13726	0.970711	1.48634	0.962806	1.59332	0.978319	8.51658	0.977334	2.76274	0.973737	1.56424	0.942392	1.50326	0.975323
Sierra GoldTM	0.803341	0.360028	3.99674	0.8281	33.5808	0.671034	23.6759	0.796874	2.70738	0.648853	5.83991	0.720279	3.95193	0.734968	1.58289	0.843907	1.06732	0.720808	2.57822	0.772702	2.78273	0.76048	3.41156	0.750591	1.0971	0.703443	1.41023	0.801406	5.81995	0.794081	1.90745	0.76896	1.02079	0.608477	1.59478	0.780184
Sierra RoseTM	0.802192	0.558001	3.3142	0.93602	29.0064	0.849275	21.9464	0.927337	3.07251	0.835297	6.55239	0.880589	5.07261	0.889181	2.47317	0.941963	1.11797	0.881932	3.78278	0.909673	2.34849	0.901844	3.45144	0.898104	1.50564	0.862544	1.31392	0.923454	8.02042	0.919161	3.00942	0.905599	1.49681	0.805142	1.81138	0.911246
Stampede Russet	0.825031	0.347488	3.16123	0.817369	34.259	0.652467	20.3817	0.796964	2.6675	0.629324	6.22874	0.703689	4.49185	0.718805	2.08933	0.834435	0.895292	0.704894	2.31227	0.758214	2.33567	0.746221	3.17291	0.735234	1.30757	0.686697	1.81148	0.788999	8.02215	0.781136	2.76371	0.754702	1.58907	0.588995	1.68913	0.766583
Tacna	0.856242	0.150674	3.38387	0.604321	35.7615	0.46167	22.6285	0.592867	2.18511	0.475148	5.55326	0.510948	5.02379	0.525827	2.47601	0.669714	0.915924	0.578803	2.18257	0.651018	2.70794	0.634201	2.90342	0.477912	0.9597	0.491975	1.03147	0.659361	6.85934	0.622166	2.00261	0.566251	1.02669	0.380354	1.02905	0.594663
Tokio	0.869165	0.344736	4.1977	0.8203	37.313	0.649002	19.4304	0.799295	2.28905	0.625119	3.84525	0.702291	4.94566	0.718176	2.05038	0.837838	0.80255	0.703522	1.90165	0.759024	3.55333	0.746585	3.65593	0.735165	1.1304	0.68462	1.16862	0.791023	7.02913	0.782859	2.00873	0.755428	1.11046	0.583575	1.54303	0.767757
TX03196-1W	0.801601	0.286963	5.07455	0.788514	35.823	0.616187	19.765	0.780944	2.26932	0.589985	5.40609	0.657384	4.53105	0.692254	1.60052	0.822913	0.749821	0.676293	2.28226	0.737088	3.1349	0.681227	2.76981	0.696563	0.821025	0.628819	1.53755	0.771969	6.31423	0.763053	2.5981	0.733037	1.05645	0.531104	1.76265	0.727592
TX05249-10W	0.803773	0.317731	3.0894	0.81273	38.4905	0.63772	25.3122	0.791187	2.02811	0.613391	5.56046	0.691981	3.4859	0.708276	1.90172	0.830717	0.74655	0.693406	1.72607	0.750135	2.00405	0.737425	2.15601	0.725536	0.674476	0.674041	1.36391	0.782765	6.19775	0.774424	1.56409	0.746308	0.804941	0.571013	1.07115	0.758926
TX05249-11W	0.773481	0.392201	3.01036	0.843275	40.3453	0.694771	21.0041	0.825476	1.83323	0.673129	7.85173	0.74185	5.13374	0.7559	1.4386	0.858043	0.606157	0.743184	1.36802	0.79125	2.20352	0.780451	2.59889	0.770436	0.593995	0.726205	1.33109	0.818428	5.69042	0.811554	1.83679	0.78797	0.750859	0.634375	0.86879	0.798528
TX05249-3W	0.843725	0.352298	3.56232	0.817237	36.3614	0.654475	20.1485	0.79719	2.29691	0.631606	6.51455	0.705165	4.47209	0.720267	1.63677	0.834075	0.841112	0.706357	3.08374	0.75902	2.37328	0.747258	3.62954	0.73623	0.818827	0.688409	1.50252	0.789335	7.40207	0.781582	2.3062	0.755501	0.955239	0.591337	1.04051	0.76726
TX08350-12Ru	0.749086	0.392326	4.73986	0.831582	32.47	0.682163	21.6595	0.813152	2.59356	0.661094	6.3323	0.728737	4.52485	0.742592	2.08984	0.847033	0.9358	0.729918	3.14935	0.778175	2.12056	0.767177	3.4611	0.757317	1.38688	0.713379	1.22972	0.805962	7.30958	0.798836	2.53051	0.774927	1.33924	0.614288	1.63018	0.785699
TX08385-2P/YP	0.899529	0.300685	4.15736	0.799068	34.177	0.621318	19.9198	0.776757	2.39424	0.589303	4.65912	0.675855	4.40061	0.692302	2.43943	0.817789	0.875426	0.677202	3.12355	0.734653	3.61929	0.721727	3.81142	0.709717	0.894539	0.65778	1.27585	0.768135	7.46223	0.746026	2.53289	0.730819	1.25312	0.554986	1.39211	0.743732
TX09396-1W	0.81543	0.354426	3.27534	0.826221	40.022	0.665104	20.466	0.806566	2.08235	0.641803	7.64032	0.714409	5.48593	0.730494	1.2734	0.841773	0.769234	0.716677	1.75186	0.768897	2.30787	0.756319	2.76148	0.745907	0.889395	0.696258	1.06078	0.798136	4.75435	0.791302	1.66462	0.764512	0.795849	0.600632	1.21241	0.776156
TX09403-15W	0.790211	0.454168	3.5276	0.893361	37.1074	0.767052	24.9192	0.879532	1.83353	0.746673	6.26467	0.809784	4.22941	0.821932	1.71247	0.904553	0.775884	0.810722	1.76478	0.851813	2.72053	0.84292	3.18773	0.834595	1.12977	0.795995	1.13065	0.873966	6.26628	0.868422	1.82228	0.849245	0.763627	0.709839	1.6293	0.857968
TX09403-21W	0.790534	0.453171	3.51948	0.893086	36.9965	0.766437	24.8873	0.879218	1.84877	0.746006	6.25559	0.809278	4.21576	0.821457	1.73007	0.904309	0.780877	0.810212	1.79407	0.851416	2.71808	0.842498	3.20438	0.834163	1.13453	0.795456	1.1352	0.873634	6.33807	0.868075	1.84381	0.848846	0.772463	0.709098	1.6364	0.857593
TX09414-1W	0.817762	0.326605	3.69951	0.808861	37.0017	0.635202	18.9024	0.787364	2.45264	0.611215	5.5113	0.688736	5.0624	0.704872	1.88592	0.826907	0.898641	0.690194	2.02962	0.746504	2.08716	0.733771	4.1942	0.722141	1.16838	0.671016	1.76164	0.77897	6.88882	0.770638	2.2856	0.742694	1.0537	0.569093	1.39722	0.75526
TX10437-9Pyspl/Y	0.921074	0.266638	4.29816	0.695844	32.1271	0.575042	24.0637	0.685372	2.62319	0.579501	3.87815	0.617384	3.78122	0.629626	2.24023	0.739012	0.910794	0.661277	2.65363	0.717029	2.52384	0.70407	3.36865	0.604102	1.31331	0.601949	1.30488	0.726463	9.23631	0.701187	2.89172	0.661523	1.27812	0.508724	1.72847	0.681409
TX11454-9Ru/Y	0.774049	0.364717	3.3679	0.809604	30.323	0.644179	20.7794	0.788751	2.87866	0.621866	5.51128	0.694624	3.76989	0.709908	2.17442	0.827234	1.10616	0.695943	4.41742	0.749465	3.18782	0.737274	3.7284	0.726017	1.39392	0.677775	1.77217	0.780714	8.91111	0.772649	2.86412	0.74581	1.40309	0.582796	1.55041	0.757834
TX11461-2W	0.845555	0.34478	5.14244	0.819599	37.3648	0.654346	15.1002	0.799399	2.41736	0.631111	7.32078	0.691634	5.75137	0.707839	1.87387	0.836527	0.802896	0.706844	2.52656	0.760899	2.48162	0.748791	3.83438	0.737814	1.08347	0.689124	1.28797	0.791497	6.03534	0.783665	2.22835	0.756796	1.18627	0.589134	1.40548	0.769133
TX11461-3W	0.873885	0.35019	4.29928	0.817309	35.2971	0.648422	17.5874	0.797274	2.83393	0.626643	7.17325	0.704858	5.14276	0.719992	1.70873	0.834097	0.780737	0.693375	2.72205	0.759206	2.8627	0.747187	3.87603	0.736585	1.36327	0.68859	1.77135	0.789407	7.92362	0.781686	2.74602	0.737846	1.26793	0.575499	1.97645	0.767351
TX12474-1P/R	0.98949	0.374804	4.09328	0.868853	32.009	0.72184	21.9976	0.85212	2.5325	0.699282	4.59955	0.770292	4.07917	0.784277	2.86413	0.882579	0.719804	0.771375	3.21758	0.819132	3.67984	0.808443	3.37076	0.798878	1.15722	0.754563	0.949097	0.845468	8.1318	0.838824	2.84092	0.816079	1.33611	0.658376	0.956236	0.826393
TX12484-4W	0.846861	0.329525	4.26716	0.824214	33.2876	0.656286	19.9095	0.803937	2.70193	0.63295	6.33904	0.709463	4.4831	0.725075	1.76606	0.84122	0.850588	0.710965	3.23604	0.765253	3.56678	0.714812	3.00649	0.741421	0.954387	0.692038	1.48101	0.79614	6.16041	0.788171	2.41866	0.761447	1.1447	0.590465	1.33327	0.773501
TX13590-9Ru	0.780681	0.505765	5.48506	0.916921	32.3054	0.810978	23.3854	0.905741	2.40684	0.79309	6.15112	0.847873	3.57803	0.858145	1.57293	0.92592	0.930269	0.848644	2.53746	0.883042	1.98814	0.875674	3.67159	0.868736	1.13111	0.836107	1.62904	0.901226	6.65778	0.896689	2.47551	0.880927	1.26642	0.756497	1.66474	0.888118
TX14611-1R	0.890568	0.301293	4.8124	0.805576	33.7287	0.626641	22.8259	0.783737	2.52893	0.601316	4.97726	0.682642	4.92753	0.69935	1.78364	0.823865	0.865011	0.684045	2.59076	0.741987	1.96417	0.729061	3.11706	0.716985	1.27548	0.664252	1.42925	0.77521	7.07982	0.766714	2.57637	0.73816	1.18273	0.556798	1.52706	0.751015
TX1475-3W	0.834449	0.335664	3.30867	0.814518	38.0407	0.653361	21.0299	0.794812	2.3969	0.633087	6.82002	0.700506	4.40678	0.716606	1.49977	0.823097	0.852631	0.700835	1.87578	0.76256	1.6216	0.73518	3.43256	0.73484	1.08225	0.675914	1.84492	0.784527	6.07098	0.780072	2.0698	0.750341	1.01972	0.588114	1.66065	0.761671
TX1617-1W/Y	0.842944	0.318872	3.91205	0.799329	33.7199	0.637254	20.5817	0.779179	2.73004	0.616827	5.739	0.68465	4.77816	0.700843	2.01054	0.808552	0.995351	0.693286	2.86626	0.74656	2.65676	0.719963	3.88286	0.718523	1.3329	0.660692	1.42448	0.769196	7.07837	0.764424	2.23619	0.734855	1.12746	0.572529	1.39475	0.746104
TX1673-1W/Y	0.831598	0.373662	3.42652	0.866102	33.8202	0.718781	20.3952	0.84964	2.55382	0.696995	5.72631	0.766508	4.38932	0.781132	2.0223	0.877104	1.04152	0.771029	2.92307	0.819065	3.94287	0.802421	3.30786	0.796736	1.12102	0.746893	1.43707	0.842163	7.42364	0.836713	2.29293	0.812657	1.01534	0.653184	1.51548	0.822776
TX6-1216-1Ru	0.737161	0.373325	2.47459	0.786178	31.9501	0.635319	24.74	0.766562	2.93283	0.617497	6.11063	0.677899	4.76809	0.692612	2.34452	0.795241	0.948529	0.685567	2.80323	0.735103	2.29099	0.710033	3.032	0.709102	0.99329	0.656106	1.71652	0.756727	8.27831	0.752183	2.31712	0.724111	1.38843	0.578314	1.20679	0.73476
TXA549-1Ru	0.78046	0.505439	5.49232	0.916471	32.2756	0.810482	23.4082	0.905281	2.41159	0.792594	6.14116	0.847382	3.57366	0.857656	1.57361	0.925479	0.931331	0.848154	2.54999	0.882569	1.98262	0.875196	3.66924	0.868254	1.13264	0.835615	1.63273	0.900763	6.66681	0.896222	2.47903	0.880451	1.26611	0.756088	1.66734	0.887647
TXNS106	0.754382	0.838444	2.38064	0.98293	30.7374	0.958813	23.3251	0.980593	2.9061	0.954442	5.97008	0.967465	4.17285	0.970025	2.02348	0.984847	1.11283	0.968307	3.26887	0.976323	2.80684	0.974224	3.14434	0.972267	1.48944	0.964367	1.59286	0.979913	8.51681	0.978923	2.76682	0.975316	1.56695	0.94394	1.50504	0.976903
TXNS118	0.7546	0.838335	2.38696	0.982821	30.7166	0.958655	23.3453	0.980473	2.90732	0.954273	5.9688	0.96732	4.16696	0.96988	2.02274	0.984735	1.1126	0.96814	3.27056	0.976161	2.81103	0.974064	3.14616	0.97214	1.48981	0.964223	1.59427	0.97977	8.52475	0.978785	2.7699	0.975179	1.56709	0.943793	1.50797	0.976766
TXNS249	0.754658	0.83707	2.37635	0.981311	30.7335	0.957157	23.3312	0.978964	2.90632	0.952778	5.97703	0.965825	4.17228	0.968379	2.02584	0.983223	1.11319	0.966628	3.27339	0.974634	2.81247	0.972557	3.13657	0.970645	1.48872	0.962736	1.59242	0.978252	8.52175	0.977268	2.76817	0.973671	1.56587	0.942321	1.50401	0.975257
TXYG79	0.863839	0.335938	5.07225	0.812138	33.9142	0.652759	20.5437	0.792325	2.56293	0.630421	5.45124	0.702424	4.38131	0.717121	1.94381	0.828799	1.14739	0.703336	2.48659	0.755014	2.71481	0.742446	3.95653	0.732805	1.2965	0.686081	1.31388	0.784693	6.8285	0.77707	2.37457	0.751589	1.02158	0.590813	1.53997	0.763037
UMTX383-3Yrdspl/Y	0.871658	0.46413	3.33108	0.890694	35.6768	0.768546	18.3078	0.876927	3.12225	0.750114	6.68608	0.809058	5.70027	0.820727	2.28649	0.90215	0.777673	0.81071	2.53164	0.850335	2.29843	0.841824	3.10312	0.831445	1.19517	0.796067	1.18347	0.871873	6.80165	0.866235	2.30835	0.847277	1.39618	0.713623	1.53991	0.855925
Vanguard Russet	0.767714	0.404629	4.28063	0.798661	30.029	0.651579	27.0307	0.779182	2.52715	0.632513	5.82046	0.695031	3.63524	0.708291	1.71028	0.815356	1.08339	0.696314	3.14306	0.743517	2.57248	0.732733	3.31963	0.722588	1.1516	0.680592	1.59486	0.771827	7.12165	0.764472	2.38179	0.740254	1.26299	0.598739	1.27659	0.751068
White LaSoda	0.847935	0.260024	3.91926	0.778483	35.9005	0.594599	18.1819	0.755358	2.58948	0.569358	5.06827	0.65123	4.08549	0.668211	1.9534	0.797928	0.922415	0.652144	2.88737	0.711937	2.7083	0.69867	3.11549	0.686187	1.27615	0.632534	1.66827	0.746478	7.62163	0.737606	2.77662	0.708007	1.34666	0.514838	1.90094	0.721308
