# Supplementary material for: Genetic architecture of tuber-bound free amino acids in potato and effect of growing environment on the amino acid content
Source: Sci Rep. 2023 Aug 25;13:13940. doi: 10.1038/s41598-023-40880-5 (PMC10457394; doi:10.1038/s41598-023-40880-5)
Supplement: Supplementary file 12 — Supplementary Table 8. [file 41598_2023_40880_MOESM12_ESM.xlsx]

## Sheet: Sheet1
Supplementary Table 8: Standardized (Z-score) selection index for free amino acids and weighted multi-trait selection index based on the priority of the processing industry for 34 chipping clones
Clone	Class	Histidine (Z)	Arginine (Z)	Asparagine (Z)	Glutamine (Z)	Serine (Z)	Glutamic Acid (Z)	Aspartic Acid (Z)	Threonine (Z)	Glycine (Z)	Alanine (Z)	Proline (Z)	Lysine (Z)	Tyrosine (Z)	Methionine (Z)	Valine (Z)	Isoleucine (Z)	Leucine (Z)	Phenylalanine (Z)	WMIS1	ZWMIS
AORTX09037-1W/Y	Chipping	0.0702014	-1.32815	1.09571	-1.06433	-0.567002	-1.35532	-1.10159	-0.0634091	-0.561573	-0.882591	1.30618	1.30769	1.26149	0.273852	0.328935	-0.337791	-0.806338	1.29946	-3.316	-0.332192
AOTX95309-1W	Chipping	0.27659	-1.37891	0.105073	-0.157271	-0.215219	1.0474	1.37895	-0.296209	0.339399	-0.193781	-0.186439	-0.344161	-0.190179	-0.429727	0.0114187	0.070054	0.294718	-0.77745	-0.855887	-0.0857417
AOTX95309-2W*	Chipping	-0.471637	-0.735535	-2.29925	0.91999	2.29219	0.16247	0.155606	1.84936	2.2071	1.84518	-0.680365	0.5486	2.37743	-0.158159	1.52821	1.95987	2.42259	1.46611	19.9883	2.0024
Atlantic	Chipping	-0.433634	-0.201511	0.321818	0.239452	-0.802641	2.31925	1.60039	-1.15507	-0.568597	-0.328128	-0.310665	-0.917156	-1.43528	-0.77213	-1.35134	-1.10756	-0.88682	-1.457	-7.89027	-0.790436
ATTX00289-4W	Chipping	0.195107	-0.650009	-0.986194	0.287854	0.883545	-0.817024	-0.782921	0.755547	1.72963	0.876622	1.78312	0.291646	0.690224	0.513376	1.03117	0.323594	-0.0459925	0.4582	8.50988	0.852509
ATTX07042-3W	Chipping	-0.359437	-1.19129	0.714466	0.203847	-0.455134	-0.414175	0.637045	-0.339477	0.0607195	-0.576323	-0.623947	-0.213583	-0.576982	0.278638	-0.401969	-0.612546	-0.533607	-0.0287401	-5.86143	-0.58719
ATTX95490-2W	Chipping	1.78909	1.73789	-1.85634	0.727461	0.0277717	-1.92953	-1.23683	2.60127	2.19156	2.26061	-0.386944	1.64122	1.17982	1.73232	1.67153	2.09713	1.02238	1.24124	20.2243	2.02605
ATX85404-8W	Chipping	0.286511	-1.36754	0.0939177	-0.146825	-0.21034	1.03295	1.37394	-0.283576	0.348724	-0.18721	-0.190306	-0.350296	-0.180116	-0.411155	0.0263224	0.0760601	0.288139	-0.767815	-0.756448	-0.07578
COTX03187-1W	Chipping	-1.84033	-0.369017	-0.546154	-0.364488	1.8515	-0.352205	-0.447966	1.41985	0.288693	-0.613787	-0.267759	-0.866289	0.148188	-0.716378	2.06491	1.53622	2.04281	0.158122	4.21823	0.422576
COTX90046-1W	Chipping	-1.33166	-0.636669	0.0205899	0.246497	-0.0747495	-0.0049617	-1.06943	-0.165108	0.565174	-0.13164	-1.04195	0.0426789	-0.4543	-0.0164186	0.687121	-0.628179	-0.358077	0.118432	-4.27383	-0.428147
COTX90046-5W	Chipping	-1.79113	-0.700471	0.56431	-0.780281	0.515516	0.392828	-0.449813	-0.605845	0.394417	-0.687763	-0.356445	0.55614	-0.190855	0.545861	0.135965	-0.173814	0.552491	0.322806	-2.8847	-0.288986
NDTX059828-2W	Chipping	0.101094	0.762356	-2.58807	0.795157	2.23946	-1.03219	-0.403851	2.74742	0.921974	3.37459	1.60508	0.310521	1.54064	0.278013	1.08336	1.8734	1.87528	1.06011	21.7205	2.17593
NDTX060700C-1W	Chipping	-2.30454	-0.769045	2.83393	-2.06498	-1.91729	1.14814	2.31959	-2.16643	-2.39626	-1.37123	-1.04785	-1.86639	-1.91901	-2.07457	-2.61519	-1.60259	-0.927267	-1.5277	-25.9366	-2.59829
NDTX071109C-1W	Chipping	0.502359	2.05335	-0.13063	0.142552	-0.1432	-0.278851	-0.76826	-0.135687	0.543785	-0.131686	1.18896	0.690928	0.521603	-0.719968	0.279176	-0.0395303	-0.426628	-0.0536061	3.35593	0.336193
NDTX081644-CAB-2W	Chipping	-0.899153	1.42237	1.24572	-1.78778	-1.28093	0.354286	1.11998	-0.0895949	-1.72397	-0.835458	-0.539984	0.911662	-1.09616	0.113632	-1.63599	-1.20208	-0.7145	-1.46245	-10.5918	-1.06108
NDTX081648CB-13W	Chipping	1.03042	-0.239285	0.953766	-1.13372	-0.501077	0.0861227	1.29092	-0.825031	-1.04536	-0.592123	-0.00630167	-0.623579	-0.201025	-0.730122	-0.483765	-0.186962	0.244348	-0.188455	-5.05877	-0.506781
NDTX081648CB-1W	Chipping	1.05456	0.347055	-0.760707	-0.000504952	0.952944	-1.10181	-0.330172	0.839972	0.401351	0.98586	0.36008	0.092081	0.853496	-0.0817079	0.66782	0.783649	1.283	1.09054	8.95891	0.897492
NDTX081648CB-4W	Chipping	1.52182	1.04061	0.044367	-0.81064	-0.385307	-1.82904	-0.402944	0.297667	-1.02874	-0.0464642	2.51926	0.657093	0.715995	-0.524253	0.42356	1.14226	0.85969	0.693058	4.79927	0.480784
NDTX091908AB-2W	Chipping	0.183594	0.920184	0.427767	0.126853	-1.08726	0.726812	0.712693	-1.02949	-1.63572	-0.928423	-0.017452	0.0564149	-0.530548	-0.718271	-1.30719	-1.36924	-1.01879	-0.799335	-8.14294	-0.815749
NDTX4930-5W	Chipping	1.48459	1.88336	0.22184	0.0380246	-0.122723	-0.567425	-0.0930258	-0.988211	0.209052	-0.127455	0.503992	-0.405377	-0.471528	-0.0328736	-0.696352	-0.179141	-0.749721	0.314563	-0.222095	-0.0222492
NDTX6773-1W	Chipping	1.74929	0.650913	0.739389	-1.6453	-0.778257	0.429747	1.25109	-0.767568	-1.51696	-0.94926	2.13395	-0.549523	-0.563716	-0.577111	-0.216372	0.22981	-0.125444	-0.463427	-2.44753	-0.24519
TX03196-1W	Chipping	-0.478994	1.33504	-0.412199	0.0743219	0.0512261	-1.22043	-0.613668	-0.321548	-0.204547	0.0748757	0.548231	-0.91765	-0.747086	0.948151	-0.0366803	0.994723	0.143658	1.27974	1.32156	0.132392
TX05249-10W	Chipping	-0.427326	-1.00079	0.325956	2.15785	-0.621037	-1.03241	-2.12547	0.432579	-0.226052	-0.584752	-1.19969	-2.23732	-1.41576	0.0807205	-0.143807	-1.44882	-1.166	-1.22872	-12.5127	-1.25351
TX05249-11W	Chipping	-1.14789	-1.0938	0.839225	0.539733	-1.16419	1.75839	0.258108	-0.726972	-1.14898	-1.00939	-0.891373	-1.28511	-1.78298	-0.0832293	-0.610369	-0.804366	-1.44761	-1.96278	-13.442	-1.3466
TX05249-3W	Chipping	0.523024	-0.444334	-0.263222	0.21836	0.128119	0.129691	-0.698962	-0.230805	0.395595	1.02542	-0.628972	0.930766	-0.757116	0.773159	0.963756	0.304921	-0.383371	-1.33985	1.17262	0.117472
TX09396-1W	Chipping	-0.15003	-0.782004	0.749757	0.337623	-0.46988	1.5009	0.767549	-1.1406	-0.0769276	-0.55417	-0.730076	-0.93556	-0.435128	-1.43364	-1.47124	-1.21124	-1.21334	-0.716295	-9.46381	-0.948072
TX09403-15W	Chipping	-0.74991	-0.485181	-0.0567849	2.01025	-1.16336	-0.174662	-1.04999	-0.0412688	-0.0332098	-0.53884	-0.0922404	-0.0191208	0.661647	-1.08459	-0.0807767	-0.838671	-1.38112	0.796004	-4.20825	-0.421577
TX09403-21W	Chipping	-0.742235	-0.494738	-0.0874499	1.99826	-1.12089	-0.185725	-1.06974	0.00280779	-0.000387445	-0.504105	-0.0960327	0.0166653	0.683369	-1.06184	-0.0147566	-0.787774	-1.33511	0.821778	-3.80301	-0.380981
TX09414-1W	Chipping	-0.0945487	-0.282913	-0.0860182	-0.249683	0.562156	-1.09229	0.154923	0.393022	0.773784	-0.224744	-1.07123	2.1448	0.837811	2.06765	0.49174	0.25623	0.12934	-0.0458618	4.8362	0.484484
TX11461-2W	Chipping	0.566559	1.41491	0.014457	-1.6778	0.46385	1.11169	1.15151	0.362859	0.144365	0.364612	-0.461517	1.37116	0.450402	-0.298668	-0.293166	0.120948	0.819662	-0.0159114	5.58101	0.559099
TX11461-3W	Chipping	1.24044	0.422816	-0.557725	-0.743623	1.62487	0.932002	0.27116	-0.0506215	-0.0013098	0.59646	0.127502	1.46072	1.72707	2.1162	1.4434	1.34429	1.24487	2.0553	16.3693	1.63985
TX12484-4W	Chipping	0.597634	0.385019	-1.11378	0.128565	1.25696	-0.0840793	-0.683034	0.0929264	0.457886	1.20605	1.21578	-0.408786	-0.138584	0.665714	-0.17814	0.570686	0.603173	-0.277864	6.52368	0.653534
TX1475-3W	Chipping	0.302369	-0.742797	0.201496	0.549425	0.406812	0.50176	-0.793426	-0.573798	0.471318	-0.407193	-1.79083	0.507264	0.444821	2.48373	-0.260391	-0.253722	-0.0476243	0.909739	1.50597	0.150866
COTX10073s-1W	Chipping	-0.252776	0.518122	0.230976	0.885153	-0.176452	-0.162308	-0.322365	0.201041	-0.275923	-0.203747	-0.673775	-1.59815	-1.00765	-0.946211	-1.04091	-0.899824	-0.25878	-0.97194	-7.41747	-0.743072
1 Weighted multi-trait index selection = (1) * Zi GEBV Histidine + (1) * Zi GEBV Arginine - (1) Zi GEBV Asparagine + (1) * Zi GEBV Glutamine + (1) * Zi GEBV Serine + (1) * Zi GEBV Glutamic Acid + (1) * Zi GEBV Aspartic Acid + (1) * Zi GEBV Threonine + (1) * Zi GEBV Glycine + (1) * Zi GEBV Alanine + (1) * Zi GEBV Proline + (1) * Zi GEBV Lysine + (1) * Zi GEBV Tyrosine + (1) * Zi GEBV Methionine + …
The weight given to each trait is subjective and at the discretion of each breeder.
ZWMIS = Standardized (Z-score) weighted selection index
